# Supplementary material for: A lipoprotein allosterically activates the CwlD amidase during Clostridioides difficile spore formation
Source: PLoS Genet. 2021 Sep 27;17(9):e1009791. doi: 10.1371/journal.pgen.1009791 (PMC8496864; doi:10.1371/journal.pgen.1009791)
Supplement: S1 Table — (XLSX) [file pgen.1009791.s009.xlsx]

## Sheet: Fig 1A CwlD SEC
mL	mAU
-0.028178	-0.684282
-0.027482	-0.642276
-0.026786	-0.641917
-0.02609	-0.642414
-0.025394	-0.642195
-0.024698	-0.641978
-0.024001	-0.641499
-0.023305	-0.649022
-0.022609	-0.832794
-0.021913	-1.00859
-0.021217	-1.00985
-0.020521	-1.01004
-0.019825	-1.00923
-0.019129	-1.01022
-0.018433	-1.01023
-0.017737	-1.00965
-0.01704	-1.00975
-0.016344	-1.00883
-0.015648	-1.00874
-0.014952	-1.00865
-0.014256	-1.00907
-0.01356	-1.00999
-0.012864	-1.01066
-0.012168	-1.01201
-0.011472	-1.01277
-0.010776	-1.01335
-0.01008	-1.01371
-0.009383	-1.01378
-0.008687	-1.01365
-0.007991	-1.01449
-0.007295	-1.01506
-0.006599	-1.01584
-0.005903	-1.01647
-0.005207	-0.728814
-0.004511	-0.000113
-0.003815	-0.000923
-0.003119	-0.000196
-0.002422	-0.00025
-0.001726	-0.000687
-0.00103	-0.001356
-0.000334	-0.003011
0.000362	-0.011108
0.001058	-0.013537
0.001754	-0.015638
0.00245	-0.016799
0.003146	-0.01859
0.003842	-0.020722
0.004538	-0.022092
0.005235	-0.023457
0.005931	-0.024932
0.006627	-0.026175
0.007323	-0.026879
0.008019	-0.028127
0.008715	-0.030256
0.009411	-0.032032
0.010107	-0.033738
0.010803	-0.035491
0.011499	-0.03688
0.012196	-0.038065
0.012892	-0.039444
0.013588	-0.041152
0.014284	-0.042919
0.01498	-0.044588
0.015676	-0.04617
0.016372	-0.047002
0.017068	-0.048632
0.017764	-0.05047
0.01846	-0.051743
0.019156	-0.053049
0.019853	-0.055643
0.020549	-0.058317
0.021245	-0.061842
0.021941	-0.064532
0.022637	-0.066966
0.023333	-0.070063
0.024029	-0.074231
0.024725	-0.07869
0.025421	-0.08291
0.026117	-0.087896
0.026814	-0.092891
0.02751	-0.098247
0.028206	-0.104014
0.028902	-0.109557
0.029598	-0.115946
0.030294	-0.123098
0.03099	-0.130337
0.031686	-0.13759
0.032382	-0.145356
0.033078	-0.155323
0.033774	-0.164457
0.034471	-0.173927
0.035167	-0.184224
0.035863	-0.195275
0.036559	-0.206257
0.037255	-0.217519
0.037951	-0.229998
0.038647	-0.245144
0.039343	-0.259401
0.040039	-0.272778
0.040735	-0.286168
0.041432	-0.299566
0.042128	-0.313318
0.042824	-0.327511
0.04352	-0.340828
0.044216	-0.353829
0.044912	-0.366732
0.045608	-0.379395
0.046304	-0.391887
0.047	-0.403699
0.047696	-0.415494
0.048392	-0.427493
0.049089	-0.439591
0.049785	-0.451491
0.050481	-0.462944
0.051177	-0.474702
0.051873	-0.486384
0.052569	-0.497748
0.053265	-0.508782
0.053961	-0.519465
0.054657	-0.529506
0.055353	-0.539346
0.05605	-0.548774
0.056746	-0.558143
0.057442	-0.567252
0.058138	-0.575847
0.058834	-0.584077
0.05953	-0.591953
0.060226	-0.600552
0.060922	-0.607948
0.061618	-0.614711
0.062314	-0.621533
0.06301	-0.627769
0.063707	-0.633499
0.064403	-0.639082
0.065099	-0.644215
0.065795	-0.64907
0.066491	-0.653522
0.067187	-0.656902
0.067883	-0.659164
0.068579	-0.66144
0.069275	-0.663248
0.069971	-0.664313
0.070668	-0.664802
0.071364	-0.66509
0.07206	-0.663565
0.072756	-0.662497
0.073452	-0.661552
0.074148	-0.659413
0.074844	-0.656106
0.07554	-0.652804
0.076236	-0.648702
0.076932	-0.643716
0.077628	-0.637986
0.078325	-0.632178
0.079021	-0.626306
0.079717	-0.619792
0.080413	-0.612273
0.081109	-0.604269
0.081805	-0.596404
0.082501	-0.588437
0.083197	-0.580324
0.083893	-0.572175
0.084589	-0.563861
0.085286	-0.55633
0.085982	-0.549325
0.086678	-0.541957
0.087374	-0.534254
0.08807	-0.527332
0.088766	-0.520373
0.089462	-0.514248
0.090158	-0.507289
0.090854	-0.500299
0.09155	-0.49351
0.092246	-0.486405
0.092943	-0.480642
0.093639	-0.473481
0.094335	-0.466927
0.095031	-0.461196
0.095727	-0.456298
0.096423	-0.452119
0.097119	-0.448075
0.097815	-0.443741
0.098511	-0.43924
0.099207	-0.435159
0.099904	-0.431676
0.1006	-0.428503
0.101296	-0.424945
0.101992	-0.422483
0.102688	-0.420054
0.103384	-0.41814
0.10408	-0.416485
0.104776	-0.414721
0.105472	-0.41292
0.106168	-0.411328
0.106864	-0.409057
0.107561	-0.4071
0.108257	-0.406258
0.108953	-0.406281
0.109649	-0.405856
0.110345	-0.405738
0.111041	-0.406122
0.111737	-0.406846
0.112433	-0.407497
0.113129	-0.408074
0.113825	-0.408902
0.114522	-0.409366
0.115218	-0.409597
0.115914	-0.410382
0.11661	-0.411898
0.117306	-0.413663
0.118002	-0.415138
0.118698	-0.4167
0.119394	-0.418613
0.12009	-0.41978
0.120786	-0.420823
0.121482	-0.422017
0.122179	-0.423445
0.122875	-0.425226
0.123571	-0.426666
0.124267	-0.428113
0.124963	-0.429279
0.125659	-0.430154
0.126355	-0.430881
0.127051	-0.4316
0.127747	-0.431528
0.128443	-0.432683
0.129139	-0.433247
0.129836	-0.43394
0.130532	-0.435032
0.131228	-0.435816
0.131924	-0.436424
0.13262	-0.4372
0.133316	-0.437872
0.134012	-0.438015
0.134708	-0.437944
0.135404	-0.438343
0.1361	-0.438976
0.136797	-0.438882
0.137493	-0.438641
0.138189	-0.438137
0.138885	-0.436942
0.139581	-0.435957
0.140277	-0.435083
0.140973	-0.433592
0.141669	-0.431963
0.142365	-0.43047
0.143061	-0.428691
0.143758	-0.426108
0.144454	-0.424424
0.14515	-0.421647
0.145846	-0.418862
0.146542	-0.416209
0.147238	-0.412881
0.147934	-0.410533
0.14863	-0.407065
0.149326	-0.403173
0.150022	-0.398729
0.150718	-0.394122
0.151415	-0.389904
0.152111	-0.385828
0.152807	-0.380349
0.153503	-0.375398
0.154199	-0.370313
0.154895	-0.364994
0.155591	-0.359544
0.156287	-0.353731
0.156983	-0.347487
0.157679	-0.341611
0.158376	-0.335375
0.159072	-0.328776
0.159768	-0.32189
0.160464	-0.314501
0.16116	-0.307103
0.161856	-0.299961
0.162552	-0.292645
0.163248	-0.285076
0.163944	-0.277156
0.16464	-0.268778
0.165336	-0.260915
0.166033	-0.252962
0.166729	-0.245411
0.167425	-0.237799
0.168121	-0.229879
0.168817	-0.221741
0.169513	-0.213419
0.170209	-0.204556
0.170905	-0.195904
0.171601	-0.186759
0.172297	-0.176954
0.172993	-0.166938
0.17369	-0.157519
0.174386	-0.146979
0.175082	-0.136302
0.175778	-0.125963
0.176474	-0.115967
0.17717	-0.105801
0.177866	-0.094557
0.178562	-0.084513
0.179258	-0.073983
0.179954	-0.063564
0.180651	-0.05311
0.181347	-0.042641
0.182043	-0.032741
0.182739	-0.023124
0.183435	-0.013364
0.184131	-0.003769
0.184827	0.005883
0.185523	0.015702
0.186219	0.025517
0.186915	0.035032
0.187611	0.045491
0.188308	0.055004
0.189004	0.064455
0.1897	0.073772
0.190396	0.081819
0.191092	0.090466
0.191788	0.099359
0.192484	0.108468
0.19318	0.11781
0.193876	0.127425
0.194572	0.136728
0.195269	0.145898
0.195965	0.154823
0.196661	0.163191
0.197357	0.171205
0.198053	0.179593
0.198749	0.187765
0.199445	0.196213
0.200141	0.20427
0.200837	0.212171
0.201533	0.21997
0.202229	0.227414
0.202926	0.234191
0.203622	0.241306
0.204318	0.248185
0.205014	0.254899
0.20571	0.261357
0.206406	0.267519
0.207102	0.273997
0.207798	0.280226
0.208494	0.286493
0.20919	0.292525
0.209887	0.298568
0.210583	0.304764
0.211279	0.310439
0.211975	0.316203
0.212671	0.321473
0.213367	0.326366
0.214063	0.331292
0.214759	0.33633
0.215455	0.340934
0.216151	0.345527
0.216847	0.3488
0.217544	0.352749
0.21824	0.356928
0.218936	0.360539
0.219632	0.363442
0.220328	0.367338
0.221024	0.371062
0.22172	0.374669
0.222416	0.377702
0.223112	0.380371
0.223808	0.383109
0.224505	0.386024
0.225201	0.389942
0.225897	0.393032
0.226593	0.395651
0.227289	0.399133
0.227985	0.403228
0.228681	0.406776
0.229377	0.409267
0.230073	0.412212
0.230769	0.41461
0.231465	0.416921
0.232162	0.419874
0.232858	0.423101
0.233554	0.42596
0.23425	0.428443
0.234946	0.431146
0.235642	0.433519
0.236338	0.436062
0.237034	0.438896
0.23773	0.442353
0.238426	0.445506
0.239123	0.448239
0.239819	0.450884
0.240515	0.45357
0.241211	0.457279
0.241907	0.461182
0.242603	0.46368
0.243299	0.466405
0.243995	0.469497
0.244691	0.472256
0.245387	0.475354
0.246083	0.478121
0.24678	0.481214
0.247476	0.484651
0.248172	0.488273
0.248868	0.492135
0.249564	0.495569
0.25026	0.498863
0.250956	0.502175
0.251652	0.505788
0.252348	0.509685
0.253044	0.513465
0.253741	0.517285
0.254437	0.521046
0.255133	0.52479
0.255829	0.528607
0.256525	0.532236
0.257221	0.535488
0.257917	0.539962
0.258613	0.543963
0.259309	0.547419
0.260005	0.551446
0.260701	0.555638
0.261398	0.559527
0.262094	0.563572
0.26279	0.567783
0.263486	0.57253
0.264182	0.57737
0.264878	0.582282
0.265574	0.586971
0.26627	0.591602
0.266966	0.596562
0.267662	0.601474
0.268359	0.605642
0.269055	0.609973
0.269751	0.615003
0.270447	0.61965
0.271143	0.624424
0.271839	0.629509
0.272535	0.634225
0.273231	0.638531
0.273927	0.643071
0.274623	0.64805
0.275319	0.652911
0.276016	0.658159
0.276712	0.663579
0.277408	0.66869
0.278104	0.673309
0.2788	0.677826
0.279496	0.682298
0.280192	0.687293
0.280888	0.692678
0.281584	0.697455
0.28228	0.701464
0.282977	0.705649
0.283673	0.711283
0.284369	0.715854
0.285065	0.720609
0.285761	0.725636
0.286457	0.730712
0.287153	0.735617
0.287849	0.74039
0.288545	0.745737
0.289241	0.750526
0.289937	0.75529
0.290634	0.760449
0.29133	0.765693
0.292026	0.770678
0.292722	0.775541
0.293418	0.779755
0.294114	0.784538
0.29481	0.789577
0.295506	0.794169
0.296202	0.798401
0.296898	0.802684
0.297595	0.807564
0.298291	0.812485
0.298987	0.81753
0.299683	0.82285
0.300379	0.82826
0.301075	0.833152
0.301771	0.838078
0.302467	0.843126
0.303163	0.84724
0.303859	0.851199
0.304555	0.85568
0.305252	0.860726
0.305948	0.865559
0.306644	0.870398
0.30734	0.874777
0.308036	0.879234
0.308732	0.883984
0.309428	0.888771
0.310124	0.892909
0.31082	0.89769
0.311516	0.902338
0.312213	0.906815
0.312909	0.911454
0.313605	0.916277
0.314301	0.920583
0.314997	0.925744
0.315693	0.930105
0.316389	0.9347
0.317085	0.938995
0.317781	0.942828
0.318477	0.946848
0.319173	0.952092
0.31987	0.956712
0.320566	0.962124
0.321262	0.966793
0.321958	0.970769
0.322654	0.974992
0.32335	0.979836
0.324046	0.984478
0.324742	0.989031
0.325438	0.993283
0.326134	0.997811
0.326831	1.00186
0.327527	1.00615
0.328223	1.01084
0.328919	1.01529
0.329615	1.01896
0.330311	1.0226
0.331007	1.02744
0.331703	1.03195
0.332399	1.03595
0.333095	1.03978
0.333791	1.04386
0.334488	1.04829
0.335184	1.05242
0.33588	1.0568
0.336576	1.06092
0.337272	1.0647
0.337968	1.06862
0.338664	1.07297
0.33936	1.07736
0.340056	1.08085
0.340752	1.08538
0.341448	1.08886
0.342145	1.09248
0.342841	1.09629
0.343537	1.10024
0.344233	1.10444
0.344929	1.10885
0.345625	1.11192
0.346321	1.11566
0.347017	1.11939
0.347713	1.12363
0.348409	1.12788
0.349106	1.13154
0.349802	1.13493
0.350498	1.13818
0.351194	1.14129
0.35189	1.14474
0.352586	1.14864
0.353282	1.15237
0.353978	1.1559
0.354674	1.16017
0.35537	1.16369
0.356067	1.16713
0.356763	1.17074
0.357459	1.17422
0.358155	1.17733
0.358851	1.18122
0.359547	1.18383
0.360243	1.18685
0.360939	1.18993
0.361635	1.1926
0.362331	1.19589
0.363027	1.19985
0.363724	1.2029
0.36442	1.20637
0.365116	1.20954
0.365812	1.21264
0.366508	1.21635
0.367204	1.21984
0.3679	1.22297
0.368596	1.22553
0.369292	1.22838
0.369988	1.23189
0.370685	1.23534
0.371381	1.23849
0.372077	1.24207
0.372773	1.24445
0.373469	1.2479
0.374165	1.25158
0.374861	1.25452
0.375557	1.25734
0.376253	1.26007
0.376949	1.26258
0.377645	1.2654
0.378342	1.2692
0.379038	1.27115
0.379734	1.27343
0.38043	1.27611
0.381126	1.27889
0.381822	1.28186
0.382518	1.28511
0.383214	1.28803
0.38391	1.29023
0.384606	1.2931
0.385302	1.2954
0.385999	1.29834
0.386695	1.30089
0.387391	1.30215
0.388087	1.30348
0.388783	1.30492
0.389479	1.30654
0.390175	1.30816
0.390871	1.30989
0.391567	1.31193
0.392263	1.31418
0.39296	1.31611
0.393656	1.3183
0.394352	1.31992
0.395048	1.32222
0.395744	1.3243
0.39644	1.32594
0.397136	1.32749
0.397832	1.32902
0.398528	1.33087
0.399224	1.33242
0.399921	1.3344
0.400617	1.3361
0.401313	1.33757
0.402009	1.33929
0.402705	1.3409
0.403401	1.34256
0.404097	1.34402
0.404793	1.34546
0.405489	1.34708
0.406185	1.34888
0.406881	1.35033
0.407578	1.35125
0.408274	1.35343
0.40897	1.35577
0.409666	1.35785
0.410362	1.35987
0.411058	1.36121
0.411754	1.3636
0.41245	1.3644
0.413146	1.36589
0.413842	1.36799
0.414539	1.36955
0.415235	1.37029
0.415931	1.37227
0.416627	1.37405
0.417323	1.37591
0.418019	1.3779
0.418715	1.37972
0.419411	1.3808
0.420107	1.38239
0.420803	1.38364
0.421499	1.38547
0.422196	1.38715
0.422892	1.38854
0.423588	1.39009
0.424284	1.39162
0.42498	1.39354
0.425676	1.39516
0.426372	1.39742
0.427068	1.39926
0.427764	1.40089
0.42846	1.40323
0.429156	1.40548
0.429853	1.40657
0.430549	1.4085
0.431245	1.4107
0.431941	1.41306
0.432637	1.41487
0.433333	1.41621
0.434029	1.41791
0.434725	1.41954
0.435421	1.42174
0.436117	1.42261
0.436814	1.42423
0.43751	1.42633
0.438206	1.428
0.438902	1.4291
0.439598	1.43055
0.440294	1.43246
0.44099	1.43384
0.441686	1.43571
0.442382	1.43772
0.443078	1.43987
0.443775	1.44173
0.444471	1.44321
0.445167	1.4457
0.445863	1.44748
0.446559	1.44889
0.447255	1.44987
0.447951	1.45114
0.448647	1.45212
0.449343	1.4525
0.450039	1.4536
0.450735	1.45465
0.451432	1.45612
0.452128	1.45722
0.452824	1.45866
0.45352	1.45995
0.454216	1.46065
0.454912	1.46155
0.455608	1.46364
0.456304	1.46507
0.457	1.46613
0.457696	1.467
0.458393	1.46792
0.459089	1.46926
0.459785	1.47075
0.460481	1.47286
0.461177	1.47433
0.461873	1.47532
0.462569	1.47654
0.463265	1.47748
0.463961	1.4782
0.464657	1.47978
0.465353	1.48131
0.46605	1.48241
0.466746	1.48286
0.467442	1.48256
0.468138	1.48345
0.468834	1.48356
0.46953	1.48446
0.470226	1.4856
0.470922	1.48641
0.471618	1.48677
0.472314	1.487
0.47301	1.48711
0.473707	1.48796
0.474403	1.48855
0.475099	1.48908
0.475795	1.48951
0.476491	1.48995
0.477187	1.49069
0.477883	1.49129
0.478579	1.49235
0.479275	1.4936
0.479971	1.4947
0.480668	1.4957
0.481364	1.49684
0.48206	1.49808
0.482756	1.4991
0.483452	1.50046
0.484148	1.5003
0.484844	1.50153
0.48554	1.50159
0.486236	1.50102
0.486932	1.50108
0.487629	1.5023
0.488325	1.50376
0.489021	1.50484
0.489717	1.50589
0.490413	1.50743
0.491109	1.50842
0.491805	1.50909
0.492501	1.50984
0.493197	1.50995
0.493893	1.51016
0.494589	1.51188
0.495286	1.51385
0.495982	1.51531
0.496678	1.51615
0.497374	1.51671
0.49807	1.51716
0.498766	1.51744
0.499462	1.51835
0.500158	1.51931
0.500854	1.51991
0.50155	1.52032
0.502246	1.5209
0.502943	1.52127
0.503639	1.52185
0.504335	1.52248
0.505031	1.52283
0.505727	1.52326
0.506423	1.52421
0.507119	1.52576
0.507815	1.52741
0.508511	1.52863
0.509207	1.53074
0.509904	1.5321
0.5106	1.53294
0.511296	1.53377
0.511992	1.53548
0.512688	1.53662
0.513384	1.53806
0.51408	1.53973
0.514776	1.54129
0.515472	1.54249
0.516168	1.54339
0.516864	1.54393
0.517561	1.54416
0.518257	1.5453
0.518953	1.54683
0.519649	1.54803
0.520345	1.54872
0.521041	1.54981
0.521737	1.55127
0.522433	1.55212
0.523129	1.55278
0.523825	1.55339
0.524522	1.55382
0.525218	1.5559
0.525914	1.55619
0.52661	1.55687
0.527306	1.55873
0.528002	1.56065
0.528698	1.56118
0.529394	1.56121
0.53009	1.56216
0.530786	1.56317
0.531483	1.56422
0.532179	1.56503
0.532875	1.56598
0.533571	1.56757
0.534267	1.56891
0.534963	1.57076
0.535659	1.5708
0.536355	1.57027
0.537051	1.56974
0.537747	1.57
0.538443	1.57116
0.53914	1.57238
0.539836	1.57388
0.540532	1.57447
0.541228	1.57455
0.541924	1.57455
0.54262	1.57565
0.543316	1.57717
0.544012	1.57821
0.544708	1.57965
0.545404	1.58056
0.5461	1.58069
0.546797	1.58146
0.547493	1.5819
0.548189	1.5826
0.548885	1.58362
0.549581	1.58432
0.550277	1.58501
0.550973	1.58562
0.551669	1.58706
0.552365	1.58823
0.553061	1.58911
0.553758	1.5901
0.554454	1.59128
0.55515	1.59196
0.555846	1.59177
0.556542	1.59298
0.557238	1.59465
0.557934	1.59663
0.55863	1.59787
0.559326	1.5981
0.560022	1.59878
0.560718	1.59964
0.561415	1.60009
0.562111	1.60015
0.562807	1.60101
0.563503	1.60231
0.564199	1.60315
0.564895	1.60407
0.565591	1.60493
0.566287	1.60588
0.566983	1.60737
0.567679	1.60885
0.568376	1.60864
0.569072	1.60989
0.569768	1.61168
0.570464	1.61315
0.57116	1.61427
0.571856	1.6152
0.572552	1.61614
0.573248	1.61737
0.573944	1.61727
0.57464	1.61783
0.575337	1.61844
0.576033	1.61937
0.576729	1.62106
0.577425	1.62272
0.578121	1.62431
0.578817	1.62422
0.579513	1.62507
0.580209	1.62634
0.580905	1.62755
0.581601	1.62879
0.582297	1.62996
0.582994	1.63139
0.58369	1.63204
0.584386	1.6327
0.585082	1.63318
0.585778	1.6341
0.586474	1.63544
0.58717	1.63621
0.587866	1.63679
0.588562	1.63806
0.589258	1.63893
0.589954	1.64004
0.590651	1.64046
0.591347	1.64078
0.592043	1.64178
0.592739	1.64338
0.593435	1.64506
0.594131	1.64612
0.594827	1.64622
0.595523	1.64686
0.596219	1.64824
0.596915	1.64977
0.597612	1.6508
0.598308	1.65123
0.599004	1.65231
0.5997	1.65316
0.600396	1.65361
0.601092	1.65415
0.601788	1.65483
0.602484	1.65549
0.60318	1.65596
0.603876	1.65566
0.604572	1.65614
0.605269	1.65652
0.605965	1.65656
0.606661	1.65679
0.607357	1.65769
0.608053	1.65869
0.608749	1.66033
0.609445	1.66098
0.610141	1.66119
0.610837	1.66142
0.611533	1.66184
0.61223	1.66233
0.612926	1.66259
0.613622	1.66402
0.614318	1.66491
0.615014	1.66621
0.61571	1.66725
0.616406	1.66769
0.617102	1.66774
0.617798	1.66834
0.618494	1.66916
0.61919	1.67083
0.619887	1.67248
0.620583	1.67323
0.621279	1.67384
0.621975	1.67495
0.622671	1.67587
0.623367	1.67667
0.624063	1.67722
0.624759	1.67783
0.625455	1.67902
0.626151	1.68057
0.626848	1.68065
0.627544	1.68122
0.62824	1.68234
0.628936	1.6835
0.629632	1.6841
0.630328	1.68406
0.631024	1.68482
0.63172	1.68628
0.632416	1.68729
0.633112	1.68769
0.633808	1.68772
0.634505	1.68735
0.635201	1.68815
0.635897	1.68948
0.636593	1.69023
0.637289	1.69107
0.637985	1.69187
0.638681	1.69208
0.639377	1.6934
0.640073	1.6933
0.640769	1.69434
0.641466	1.69522
0.642162	1.6963
0.642858	1.69788
0.643554	1.69976
0.64425	1.70152
0.644946	1.70273
0.645642	1.70428
0.646338	1.70599
0.647034	1.70734
0.64773	1.70874
0.648426	1.70983
0.649123	1.71023
0.649819	1.711
0.650515	1.7108
0.651211	1.71175
0.651907	1.71298
0.652603	1.71476
0.653299	1.71645
0.653995	1.71763
0.654691	1.71852
0.655387	1.7194
0.656084	1.72039
0.65678	1.72185
0.657476	1.72313
0.658172	1.7241
0.658868	1.72462
0.659564	1.7248
0.66026	1.72514
0.660956	1.72564
0.661652	1.72652
0.662348	1.72751
0.663044	1.72842
0.663741	1.72955
0.664437	1.73109
0.665133	1.73252
0.665829	1.73282
0.666525	1.73243
0.667221	1.73328
0.667917	1.73466
0.668613	1.73555
0.669309	1.73603
0.670005	1.7375
0.670702	1.73886
0.671398	1.73972
0.672094	1.74046
0.67279	1.74137
0.673486	1.74222
0.674182	1.74327
0.674878	1.7445
0.675574	1.74566
0.67627	1.74629
0.676966	1.74657
0.677662	1.747
0.678359	1.74727
0.679055	1.74827
0.679751	1.74874
0.680447	1.74948
0.681143	1.75019
0.681839	1.75071
0.682535	1.75178
0.683231	1.75216
0.683927	1.75197
0.684623	1.75168
0.68532	1.75237
0.686016	1.75361
0.686712	1.75428
0.687408	1.75429
0.688104	1.75501
0.6888	1.75513
0.689496	1.75557
0.690192	1.75598
0.690888	1.75715
0.691584	1.75905
0.69228	1.76025
0.692977	1.76005
0.693673	1.75996
0.694369	1.76008
0.695065	1.75994
0.695761	1.75982
0.696457	1.75962
0.697153	1.75928
0.697849	1.75927
0.698545	1.76059
0.699241	1.76124
0.699938	1.76201
0.700634	1.76332
0.70133	1.76433
0.702026	1.76526
0.702722	1.7664
0.703418	1.76667
0.704114	1.76659
0.70481	1.76646
0.705506	1.76577
0.706202	1.76563
0.706898	1.76609
0.707595	1.76678
0.708291	1.7676
0.708987	1.76853
0.709683	1.76941
0.710379	1.7688
0.711075	1.76844
0.711771	1.76848
0.712467	1.76837
0.713163	1.76795
0.713859	1.76905
0.714556	1.76935
0.715252	1.7696
0.715948	1.76939
0.716644	1.76931
0.71734	1.76992
0.718036	1.77094
0.718732	1.77197
0.719428	1.77214
0.720124	1.77276
0.72082	1.77313
0.721516	1.77344
0.722213	1.77388
0.722909	1.77395
0.723605	1.77475
0.724301	1.77544
0.724997	1.77639
0.725693	1.77713
0.726389	1.77649
0.727085	1.77578
0.727781	1.77629
0.728477	1.77658
0.729173	1.77619
0.72987	1.77601
0.730566	1.77668
0.731262	1.77632
0.731958	1.77588
0.732654	1.77559
0.73335	1.77581
0.734046	1.7762
0.734742	1.77639
0.735438	1.77648
0.736134	1.77632
0.736831	1.77694
0.737527	1.77732
0.738223	1.778
0.738919	1.77888
0.739615	1.77878
0.740311	1.7791
0.741007	1.77997
0.741703	1.77956
0.742399	1.77925
0.743095	1.77904
0.743792	1.77845
0.744488	1.77853
0.745184	1.77948
0.74588	1.7799
0.746576	1.78098
0.747272	1.78208
0.747968	1.78293
0.748664	1.78356
0.74936	1.78362
0.750056	1.7832
0.750752	1.78276
0.751449	1.78354
0.752145	1.78406
0.752841	1.78456
0.753537	1.78536
0.754233	1.7859
0.754929	1.78529
0.755625	1.78489
0.756321	1.78496
0.757017	1.78464
0.757713	1.78469
0.75841	1.78519
0.759106	1.7854
0.759802	1.78484
0.760498	1.78454
0.761194	1.78456
0.76189	1.78444
0.762586	1.78457
0.763282	1.78477
0.763978	1.78489
0.764674	1.78494
0.76537	1.78501
0.766067	1.78484
0.766763	1.7852
0.767459	1.78488
0.768155	1.7844
0.768851	1.78411
0.769547	1.78432
0.770243	1.78496
0.770939	1.7842
0.771635	1.78438
0.772331	1.78496
0.773027	1.7849
0.773724	1.78459
0.77442	1.7843
0.775116	1.78366
0.775812	1.78359
0.776508	1.78391
0.777204	1.78409
0.7779	1.78398
0.778596	1.78347
0.779292	1.78255
0.779988	1.78179
0.780685	1.78139
0.781381	1.78077
0.782077	1.78027
0.782773	1.78023
0.783469	1.78022
0.784165	1.7802
0.784861	1.77898
0.785557	1.77843
0.786253	1.77804
0.786949	1.77723
0.787646	1.77604
0.788342	1.77511
0.789038	1.77432
0.789734	1.77356
0.79043	1.77279
0.791126	1.77217
0.791822	1.7715
0.792518	1.77029
0.793214	1.76953
0.79391	1.76847
0.794606	1.76766
0.795303	1.76727
0.795999	1.76716
0.796695	1.76652
0.797391	1.76529
0.798087	1.76547
0.798783	1.76499
0.799479	1.76347
0.800175	1.76221
0.800871	1.76169
0.801567	1.76142
0.802263	1.76108
0.80296	1.76051
0.803656	1.75905
0.804352	1.75825
0.805048	1.75674
0.805744	1.75513
0.80644	1.75353
0.807136	1.75254
0.807832	1.7522
0.808528	1.75182
0.809224	1.75159
0.809921	1.75087
0.810617	1.74968
0.811313	1.74862
0.812009	1.74802
0.812705	1.747
0.813401	1.74476
0.814097	1.74365
0.814793	1.74303
0.815489	1.7424
0.816185	1.74188
0.816881	1.74138
0.817578	1.74043
0.818274	1.73875
0.81897	1.73835
0.819666	1.73726
0.820362	1.73617
0.821058	1.73547
0.821754	1.73521
0.82245	1.73481
0.823146	1.7333
0.823842	1.73197
0.824539	1.73012
0.825235	1.729
0.825931	1.72796
0.826627	1.7272
0.827323	1.72677
0.828019	1.72589
0.828715	1.72486
0.829411	1.72419
0.830107	1.72341
0.830803	1.72246
0.8315	1.72137
0.832196	1.72036
0.832892	1.71909
0.833588	1.71791
0.834284	1.7169
0.83498	1.71579
0.835676	1.71456
0.836372	1.71348
0.837068	1.71203
0.837764	1.71269
0.83846	1.7116
0.839157	1.71031
0.839853	1.70913
0.840549	1.70725
0.841245	1.70681
0.841941	1.70568
0.842637	1.7044
0.843333	1.70317
0.844029	1.70213
0.844725	1.70125
0.845421	1.70013
0.846117	1.69848
0.846814	1.69795
0.84751	1.69733
0.848206	1.69588
0.848902	1.69376
0.849598	1.69197
0.850294	1.68994
0.85099	1.68853
0.851686	1.6877
0.852382	1.68619
0.853078	1.68396
0.853775	1.682
0.854471	1.68118
0.855167	1.68039
0.855863	1.67904
0.856559	1.67713
0.857255	1.675
0.857951	1.67282
0.858647	1.67106
0.859343	1.66985
0.860039	1.66839
0.860735	1.66681
0.861432	1.66457
0.862128	1.66193
0.862824	1.65923
0.86352	1.657
0.864216	1.65549
0.864912	1.65434
0.865608	1.65272
0.866304	1.65195
0.867	1.65016
0.867696	1.64735
0.868393	1.64544
0.869089	1.64385
0.869785	1.64194
0.870481	1.6401
0.871177	1.63758
0.871873	1.63584
0.872569	1.63407
0.873265	1.63271
0.873961	1.63109
0.874657	1.62915
0.875353	1.62732
0.87605	1.62527
0.876746	1.6236
0.877442	1.62178
0.878138	1.6192
0.878834	1.61713
0.87953	1.61536
0.880226	1.61314
0.880922	1.61188
0.881618	1.60974
0.882314	1.60776
0.883011	1.60572
0.883707	1.60358
0.884403	1.60129
0.885099	1.59902
0.885795	1.59635
0.886491	1.59486
0.887187	1.59313
0.887883	1.59094
0.888579	1.58934
0.889275	1.58717
0.889971	1.58536
0.890668	1.58321
0.891364	1.58109
0.89206	1.57899
0.892756	1.57685
0.893452	1.57517
0.894148	1.57317
0.894844	1.57135
0.89554	1.56918
0.896236	1.56653
0.896932	1.56405
0.897629	1.56275
0.898325	1.5614
0.899021	1.55923
0.899717	1.55676
0.900413	1.55464
0.901109	1.55284
0.901805	1.55095
0.902501	1.54873
0.903197	1.54676
0.903893	1.54469
0.904589	1.54225
0.905286	1.53869
0.905982	1.53568
0.906678	1.53297
0.907374	1.52996
0.90807	1.52743
0.908766	1.52642
0.909462	1.52349
0.910158	1.52131
0.910854	1.5189
0.91155	1.51701
0.912247	1.51511
0.912943	1.51261
0.913639	1.51
0.914335	1.50719
0.915031	1.50496
0.915727	1.5028
0.916423	1.50054
0.917119	1.49756
0.917815	1.49433
0.918511	1.49157
0.919207	1.48802
0.919904	1.48565
0.9206	1.48326
0.921296	1.48097
0.921992	1.47916
0.922688	1.4771
0.923384	1.47394
0.92408	1.47064
0.924776	1.46834
0.925472	1.46607
0.926168	1.46403
0.926865	1.46148
0.927561	1.45831
0.928257	1.45513
0.928953	1.45244
0.929649	1.45028
0.930345	1.44824
0.931041	1.44656
0.931737	1.4443
0.932433	1.44119
0.933129	1.43807
0.933825	1.43514
0.934522	1.43203
0.935218	1.42947
0.935914	1.42659
0.93661	1.42389
0.937306	1.42168
0.938002	1.41901
0.938698	1.41575
0.939394	1.41272
0.94009	1.41035
0.940786	1.40789
0.941483	1.40461
0.942179	1.40209
0.942875	1.39985
0.943571	1.39741
0.944267	1.39426
0.944963	1.39119
0.945659	1.38907
0.946355	1.38765
0.947051	1.38475
0.947747	1.38166
0.948443	1.37881
0.94914	1.37601
0.949836	1.37339
0.950532	1.37158
0.951228	1.36871
0.951924	1.36549
0.95262	1.3623
0.953316	1.35941
0.954012	1.35691
0.954708	1.35463
0.955404	1.35241
0.956101	1.34972
0.956797	1.34645
0.957493	1.34372
0.958189	1.34156
0.958885	1.33915
0.959581	1.33591
0.960277	1.33384
0.960973	1.33174
0.961669	1.32899
0.962365	1.32622
0.963061	1.32307
0.963758	1.31982
0.964454	1.31722
0.96515	1.31499
0.965846	1.31176
0.966542	1.30852
0.967238	1.30492
0.967934	1.30185
0.96863	1.29935
0.969326	1.29652
0.970022	1.29283
0.970719	1.28954
0.971415	1.28623
0.972111	1.28255
0.972807	1.27918
0.973503	1.27619
0.974199	1.27326
0.974895	1.27017
0.975591	1.26701
0.976287	1.26378
0.976983	1.26125
0.977679	1.25801
0.978376	1.25496
0.979072	1.25215
0.979768	1.2494
0.980464	1.24652
0.98116	1.24345
0.981856	1.24068
0.982552	1.23629
0.983248	1.23294
0.983944	1.22975
0.98464	1.22703
0.985337	1.22521
0.986033	1.22263
0.986729	1.21881
0.987425	1.21612
0.988121	1.21296
0.988817	1.21011
0.989513	1.20729
0.990209	1.20383
0.990905	1.20048
0.991601	1.19727
0.992297	1.19443
0.992994	1.19176
0.99369	1.18894
0.994386	1.186
0.995082	1.18235
0.995778	1.17828
0.996474	1.17441
0.99717	1.17093
0.997866	1.16765
0.998562	1.16406
0.999258	1.16014
0.999954	1.15734
1.00065	1.15437
1.00135	1.15044
1.00204	1.1461
1.00274	1.14224
1.00344	1.13806
1.00413	1.1339
1.00483	1.131
1.00552	1.12771
1.00622	1.12445
1.00692	1.1215
1.00761	1.11862
1.00831	1.11583
1.009	1.11218
1.0097	1.1091
1.0104	1.10657
1.01109	1.1037
1.01179	1.10027
1.01248	1.09651
1.01318	1.09301
1.01388	1.09088
1.01457	1.08767
1.01527	1.08456
1.01597	1.08212
1.01666	1.07926
1.01736	1.07601
1.01805	1.07322
1.01875	1.07112
1.01944	1.06739
1.02014	1.06309
1.02084	1.05964
1.02153	1.05612
1.02223	1.05238
1.02293	1.04924
1.02362	1.04691
1.02432	1.04357
1.02501	1.04057
1.02571	1.037
1.02641	1.03322
1.0271	1.02978
1.0278	1.02652
1.02849	1.02344
1.02919	1.02129
1.02989	1.01804
1.03058	1.01501
1.03128	1.01172
1.03198	1.00838
1.03267	1.0049
1.03337	1.00113
1.03406	0.997304
1.03476	0.994099
1.03546	0.990837
1.03615	0.987762
1.03685	0.98502
1.03754	0.982436
1.03824	0.979506
1.03894	0.975606
1.03963	0.973512
1.04033	0.970291
1.04102	0.966831
1.04172	0.96343
1.04242	0.960333
1.04311	0.9577
1.04381	0.955739
1.04451	0.953209
1.0452	0.950041
1.0459	0.94645
1.04659	0.942985
1.04729	0.94017
1.04798	0.936498
1.04868	0.933227
1.04938	0.929567
1.05007	0.926276
1.05077	0.92346
1.05147	0.920433
1.05216	0.917799
1.05286	0.914914
1.05355	0.912305
1.05425	0.909072
1.05495	0.905283
1.05564	0.901748
1.05634	0.898731
1.05703	0.895148
1.05773	0.891484
1.05843	0.888099
1.05912	0.884305
1.05982	0.879876
1.06052	0.87672
1.06121	0.87395
1.06191	0.870751
1.0626	0.867649
1.0633	0.864847
1.064	0.861855
1.06469	0.858095
1.06539	0.854624
1.06608	0.850706
1.06678	0.847239
1.06748	0.844126
1.06817	0.841283
1.06887	0.838468
1.06956	0.835205
1.07026	0.831018
1.07096	0.826836
1.07165	0.823291
1.07235	0.819819
1.07305	0.816595
1.07374	0.813822
1.07444	0.811094
1.07513	0.807745
1.07583	0.80377
1.07652	0.799793
1.07722	0.796122
1.07792	0.793044
1.07861	0.789944
1.07931	0.787274
1.08001	0.784464
1.0807	0.780666
1.0814	0.777364
1.08209	0.774666
1.08279	0.771886
1.08349	0.768683
1.08418	0.765138
1.08488	0.76167
1.08557	0.758552
1.08627	0.755619
1.08697	0.753553
1.08766	0.750184
1.08836	0.746708
1.08906	0.743374
1.08975	0.740335
1.09045	0.737221
1.09114	0.733045
1.09184	0.729018
1.09254	0.725205
1.09323	0.722153
1.09393	0.719049
1.09462	0.71549
1.09532	0.711733
1.09602	0.708355
1.09671	0.705433
1.09741	0.702586
1.0981	0.699706
1.0988	0.696504
1.0995	0.692718
1.10019	0.690424
1.10089	0.687177
1.10158	0.6839
1.10228	0.681068
1.10298	0.678471
1.10367	0.675597
1.10437	0.672479
1.10506	0.669338
1.10576	0.666089
1.10646	0.663135
1.10715	0.660267
1.10785	0.657052
1.10854	0.653221
1.10924	0.649284
1.10994	0.64603
1.11063	0.642943
1.11133	0.640196
1.11203	0.637389
1.11272	0.63423
1.11342	0.631055
1.11411	0.626948
1.11481	0.622899
1.11551	0.619705
1.1162	0.616826
1.1169	0.614011
1.11759	0.611216
1.11829	0.608093
1.11899	0.603716
1.11968	0.59986
1.12038	0.595769
1.12108	0.592423
1.12177	0.58911
1.12247	0.585587
1.12316	0.582043
1.12386	0.578811
1.12456	0.576278
1.12525	0.572331
1.12595	0.568365
1.12664	0.564841
1.12734	0.561116
1.12804	0.557411
1.12873	0.554252
1.12943	0.551312
1.13012	0.547509
1.13082	0.544626
1.13152	0.542092
1.13221	0.539482
1.13291	0.536549
1.1336	0.533363
1.1343	0.530231
1.135	0.527086
1.13569	0.524511
1.13639	0.521399
1.13708	0.518103
1.13778	0.514793
1.13848	0.511648
1.13917	0.508854
1.13987	0.505845
1.14057	0.502275
1.14126	0.49929
1.14196	0.496322
1.14265	0.493189
1.14335	0.48983
1.14405	0.486093
1.14474	0.482408
1.14544	0.479645
1.14613	0.476659
1.14683	0.473674
1.14753	0.470593
1.14822	0.467638
1.14892	0.465374
1.14962	0.462462
1.15031	0.459427
1.15101	0.456338
1.1517	0.453057
1.1524	0.449574
1.15309	0.446867
1.15379	0.44327
1.15449	0.440362
1.15518	0.437656
1.15588	0.434667
1.15658	0.431368
1.15727	0.428399
1.15797	0.42576
1.15866	0.423007
1.15936	0.420464
1.16006	0.417533
1.16075	0.414001
1.16145	0.410521
1.16214	0.407677
1.16284	0.404816
1.16354	0.401623
1.16423	0.398521
1.16493	0.395329
1.16562	0.391673
1.16632	0.389534
1.16702	0.386825
1.16771	0.383413
1.16841	0.380572
1.16911	0.377999
1.1698	0.375047
1.1705	0.372004
1.17119	0.3686
1.17189	0.365406
1.17259	0.361698
1.17328	0.358242
1.17398	0.355174
1.17467	0.352002
1.17537	0.348317
1.17607	0.34513
1.17676	0.342789
1.17746	0.340191
1.17816	0.337005
1.17885	0.333481
1.17955	0.329966
1.18024	0.326856
1.18094	0.324413
1.18163	0.321422
1.18233	0.318181
1.18303	0.315133
1.18372	0.31139
1.18442	0.307522
1.18512	0.304104
1.18581	0.301
1.18651	0.297625
1.1872	0.295164
1.1879	0.291686
1.1886	0.288334
1.18929	0.285086
1.18999	0.281905
1.19068	0.278774
1.19138	0.275726
1.19208	0.273159
1.19277	0.270581
1.19347	0.268099
1.19416	0.265265
1.19486	0.262512
1.19556	0.259862
1.19625	0.256814
1.19695	0.253904
1.19765	0.251382
1.19834	0.248611
1.19904	0.245991
1.19973	0.243097
1.20043	0.239838
1.20113	0.236759
1.20182	0.234243
1.20252	0.230248
1.20321	0.227015
1.20391	0.224206
1.20461	0.221564
1.2053	0.218595
1.206	0.215533
1.2067	0.212227
1.20739	0.209099
1.20809	0.206228
1.20878	0.203035
1.20948	0.198842
1.21018	0.195805
1.21087	0.192148
1.21157	0.189778
1.21226	0.18717
1.21296	0.184175
1.21366	0.181377
1.21435	0.178265
1.21505	0.174803
1.21574	0.17173
1.21644	0.168302
1.21714	0.1644
1.21783	0.16077
1.21853	0.158239
1.21922	0.155771
1.21992	0.153092
1.22062	0.149579
1.22131	0.145668
1.22201	0.142074
1.2227	0.138989
1.2234	0.136001
1.2241	0.132667
1.22479	0.129872
1.22549	0.128096
1.22619	0.125088
1.22688	0.122175
1.22758	0.11874
1.22827	0.115242
1.22897	0.112439
1.22967	0.108952
1.23036	0.10511
1.23106	0.101787
1.23175	0.099243
1.23245	0.096239
1.23315	0.092835
1.23384	0.089533
1.23454	0.086588
1.23524	0.08395
1.23593	0.0808
1.23663	0.077657
1.23732	0.074738
1.23802	0.071682
1.23872	0.068404
1.23941	0.06499
1.24011	0.061321
1.2408	0.059012
1.2415	0.057006
1.2422	0.054152
1.24289	0.051154
1.24359	0.048274
1.24428	0.045233
1.24498	0.042065
1.24568	0.039167
1.24637	0.036276
1.24707	0.033055
1.24776	0.029834
1.24846	0.026875
1.24916	0.024201
1.24985	0.021883
1.25055	0.018872
1.25124	0.016428
1.25194	0.013214
1.25264	0.009812
1.25333	0.006629
1.25403	0.003223
1.25473	-0.000438
1.25542	-0.003196
1.25612	-0.005796
1.25681	-0.008015
1.25751	-0.010053
1.25821	-0.012404
1.2589	-0.015119
1.2596	-0.017877
1.26029	-0.020189
1.26099	-0.021961
1.26169	-0.023396
1.26238	-0.025
1.26308	-0.027823
1.26378	-0.030583
1.26447	-0.033117
1.26517	-0.035522
1.26586	-0.03833
1.26656	-0.04172
1.26726	-0.044429
1.26795	-0.047568
1.26865	-0.050148
1.26934	-0.052647
1.27004	-0.055343
1.27074	-0.058297
1.27143	-0.061332
1.27213	-0.06342
1.27282	-0.066455
1.27352	-0.069298
1.27422	-0.072022
1.27491	-0.075073
1.27561	-0.078612
1.2763	-0.081607
1.277	-0.083915
1.2777	-0.086427
1.27839	-0.08911
1.27909	-0.09214
1.27978	-0.095248
1.28048	-0.097802
1.28118	-0.099949
1.28187	-0.102651
1.28257	-0.105491
1.28327	-0.107836
1.28396	-0.11015
1.28466	-0.112532
1.28535	-0.114893
1.28605	-0.117478
1.28675	-0.120181
1.28744	-0.122683
1.28814	-0.124733
1.28883	-0.126253
1.28953	-0.128321
1.29023	-0.130846
1.29092	-0.133372
1.29162	-0.136293
1.29231	-0.13836
1.29301	-0.140403
1.29371	-0.142224
1.2944	-0.14379
1.2951	-0.145304
1.2958	-0.147163
1.29649	-0.149611
1.29719	-0.152138
1.29788	-0.154673
1.29858	-0.157464
1.29927	-0.160292
1.29997	-0.162663
1.30067	-0.164874
1.30136	-0.167521
1.30206	-0.17038
1.30276	-0.1737
1.30345	-0.175659
1.30415	-0.177637
1.30484	-0.17975
1.30554	-0.181956
1.30624	-0.184241
1.30693	-0.186512
1.30763	-0.188311
1.30832	-0.190937
1.30902	-0.1929
1.30972	-0.194769
1.31041	-0.196703
1.31111	-0.198257
1.31181	-0.200058
1.3125	-0.202013
1.3132	-0.203519
1.31389	-0.204668
1.31459	-0.205908
1.31529	-0.207533
1.31598	-0.210342
1.31668	-0.212449
1.31737	-0.214313
1.31807	-0.216379
1.31877	-0.218669
1.31946	-0.220841
1.32016	-0.223258
1.32085	-0.225109
1.32155	-0.227967
1.32225	-0.230566
1.32294	-0.232639
1.32364	-0.234673
1.32434	-0.236932
1.32503	-0.238502
1.32573	-0.240652
1.32642	-0.242583
1.32712	-0.244249
1.32781	-0.245933
1.32851	-0.247769
1.32921	-0.24967
1.3299	-0.252562
1.3306	-0.254895
1.3313	-0.257066
1.33199	-0.258778
1.33269	-0.2608
1.33338	-0.263409
1.33408	-0.266051
1.33478	-0.268188
1.33547	-0.270817
1.33617	-0.27375
1.33686	-0.276074
1.33756	-0.278465
1.33826	-0.280712
1.33895	-0.28234
1.33965	-0.283682
1.34034	-0.286166
1.34104	-0.288989
1.34174	-0.290818
1.34243	-0.292719
1.34313	-0.29477
1.34383	-0.297014
1.34452	-0.299386
1.34522	-0.301638
1.34591	-0.303221
1.34661	-0.306228
1.34731	-0.308627
1.348	-0.310456
1.3487	-0.312033
1.34939	-0.313848
1.35009	-0.316351
1.35079	-0.31883
1.35148	-0.321258
1.35218	-0.323106
1.35288	-0.32474
1.35357	-0.326571
1.35427	-0.328949
1.35496	-0.332084
1.35566	-0.33402
1.35635	-0.33561
1.35705	-0.33726
1.35775	-0.339607
1.35844	-0.342181
1.35914	-0.344226
1.35984	-0.346876
1.36053	-0.34815
1.36123	-0.350283
1.36192	-0.351235
1.36262	-0.352295
[truncated: 26,837 more rows]

## Sheet: Fig 1B GerS SEC
mL	mAU
-0.027829	4.15516
-0.027142	4.23395
-0.026455	4.23393
-0.025768	4.23257
-0.025081	4.232
-0.024394	4.23142
-0.023707	4.2311
-0.02302	4.21933
-0.022333	4.17846
-0.021646	4.14698
-0.020959	4.14764
-0.020272	4.14699
-0.019585	4.14665
-0.018898	4.14659
-0.018211	4.14629
-0.017524	4.14615
-0.016837	4.14608
-0.01615	4.14525
-0.015463	4.14579
-0.014776	4.14604
-0.014089	4.14673
-0.013402	4.14723
-0.012715	4.1473
-0.012028	4.14717
-0.011341	4.14645
-0.010654	4.14701
-0.009967	4.14674
-0.00928	4.14614
-0.008593	4.14558
-0.007906	4.14453
-0.007219	4.1435
-0.006532	4.14351
-0.005845	4.14364
-0.005158	2.69442
-0.004471	2.9e-05
-0.003784	0.00016
-0.003097	2.6e-05
-0.00241	0.00112
-0.001723	0.002045
-0.001036	0.002439
-0.000349	0.004384
0.000338	0.039503
0.001025	0.053016
0.001712	0.06141
0.002399	0.068647
0.003086	0.07515
0.003773	0.080723
0.00446	0.085681
0.005147	0.090413
0.005834	0.094852
0.006521	0.098392
0.007208	0.102606
0.007895	0.106645
0.008581	0.11099
0.009268	0.115452
0.009955	0.11964
0.010642	0.12316
0.011329	0.127634
0.012016	0.13244
0.012703	0.136745
0.01339	0.141009
0.014077	0.145644
0.014764	0.149477
0.015451	0.152999
0.016138	0.156889
0.016825	0.160892
0.017512	0.164699
0.018199	0.168422
0.018886	0.173233
0.019573	0.176842
0.02026	0.180444
0.020947	0.184389
0.021634	0.188512
0.022321	0.192452
0.023008	0.196359
0.023695	0.200209
0.024382	0.204422
0.025069	0.20877
0.025756	0.212364
0.026443	0.216633
0.02713	0.220918
0.027817	0.224882
0.028504	0.229064
0.029191	0.234392
0.029878	0.238794
0.030565	0.243187
0.031252	0.248562
0.031939	0.252111
0.032626	0.255119
0.033313	0.257947
0.034	0.260222
0.034687	0.261151
0.035374	0.26107
0.036061	0.260653
0.036748	0.259884
0.037435	0.25843
0.038122	0.255945
0.038809	0.252772
0.039496	0.250549
0.040183	0.247942
0.04087	0.245364
0.041557	0.242841
0.042244	0.239639
0.042931	0.234899
0.043618	0.229058
0.044305	0.22361
0.044992	0.218581
0.045679	0.213445
0.046366	0.207587
0.047053	0.20213
0.04774	0.196546
0.048427	0.190557
0.049114	0.184697
0.049801	0.179387
0.050488	0.173268
0.051175	0.167707
0.051862	0.161669
0.052549	0.155041
0.053236	0.148138
0.053922	0.141332
0.054609	0.133604
0.055296	0.125802
0.055983	0.116916
0.05667	0.107486
0.057357	0.098118
0.058044	0.089002
0.058731	0.079192
0.059418	0.069787
0.060105	0.059373
0.060792	0.04822
0.061479	0.037113
0.062166	0.026562
0.062853	0.015058
0.06354	0.003175
0.064227	-0.008488
0.064914	-0.020532
0.065601	-0.033703
0.066288	-0.046391
0.066975	-0.059066
0.067662	-0.071048
0.068349	-0.083547
0.069036	-0.096867
0.069723	-0.1103
0.07041	-0.124144
0.071097	-0.136614
0.071784	-0.14981
0.072471	-0.163681
0.073158	-0.177565
0.073845	-0.190725
0.074532	-0.2034
0.075219	-0.216313
0.075906	-0.228474
0.076593	-0.240214
0.07728	-0.252634
0.077967	-0.265834
0.078654	-0.278585
0.079341	-0.290369
0.080028	-0.301432
0.080715	-0.31244
0.081402	-0.324303
0.082089	-0.336015
0.082776	-0.348286
0.083463	-0.360488
0.08415	-0.371647
0.084837	-0.381245
0.085524	-0.390136
0.086211	-0.399959
0.086898	-0.410006
0.087585	-0.42026
0.088272	-0.430451
0.088959	-0.440231
0.089646	-0.449677
0.090333	-0.45905
0.09102	-0.468273
0.091707	-0.47769
0.092394	-0.487478
0.093081	-0.497438
0.093768	-0.506132
0.094455	-0.514757
0.095142	-0.523399
0.095829	-0.53185
0.096516	-0.539909
0.097203	-0.547518
0.09789	-0.553234
0.098576	-0.559335
0.099263	-0.56569
0.09995	-0.571788
0.100637	-0.577369
0.101324	-0.583459
0.102011	-0.588403
0.102698	-0.593295
0.103385	-0.598298
0.104072	-0.603094
0.104759	-0.607195
0.105446	-0.610954
0.106133	-0.614975
0.10682	-0.618437
0.107507	-0.621728
0.108194	-0.625146
0.108881	-0.628681
0.109568	-0.63282
0.110255	-0.635361
0.110942	-0.637948
0.111629	-0.641111
0.112316	-0.644865
0.113003	-0.648826
0.11369	-0.652308
0.114377	-0.655453
0.115064	-0.658524
0.115751	-0.661328
0.116438	-0.663731
0.117125	-0.666446
0.117812	-0.668771
0.118499	-0.671467
0.119186	-0.673937
0.119873	-0.675915
0.12056	-0.677546
0.121247	-0.679199
0.121934	-0.680874
0.122621	-0.682426
0.123308	-0.683518
0.123995	-0.684027
0.124682	-0.684161
0.125369	-0.683672
0.126056	-0.68424
0.126743	-0.684928
0.12743	-0.685294
0.128117	-0.685136
0.128804	-0.684441
0.129491	-0.68299
0.130178	-0.681704
0.130865	-0.680712
0.131552	-0.679792
0.132239	-0.678461
0.132926	-0.67743
0.133613	-0.675265
0.1343	-0.672714
0.134987	-0.670289
0.135674	-0.668117
0.136361	-0.665647
0.137048	-0.663472
0.137735	-0.660612
0.138422	-0.657438
0.139109	-0.654636
0.139796	-0.652398
0.140483	-0.64881
0.14117	-0.645215
0.141857	-0.641261
0.142544	-0.636963
0.14323	-0.632719
0.143917	-0.628944
0.144604	-0.624823
0.145291	-0.620571
0.145978	-0.616166
0.146665	-0.611333
0.147352	-0.606262
0.148039	-0.601549
0.148726	-0.596835
0.149413	-0.591665
0.1501	-0.58601
0.150787	-0.580238
0.151474	-0.574722
0.152161	-0.569646
0.152848	-0.5644
0.153535	-0.558773
0.154222	-0.553509
0.154909	-0.547925
0.155596	-0.541461
0.156283	-0.534941
0.15697	-0.529114
0.157657	-0.52387
0.158344	-0.518188
0.159031	-0.512541
0.159718	-0.507478
0.160405	-0.501311
0.161092	-0.495187
0.161779	-0.489389
0.162466	-0.483195
0.163153	-0.476945
0.16384	-0.471448
0.164527	-0.465824
0.165214	-0.459807
0.165901	-0.454176
0.166588	-0.448739
0.167275	-0.443028
0.167962	-0.43669
0.168649	-0.431401
0.169336	-0.425541
0.170023	-0.420208
0.17071	-0.414964
0.171397	-0.409462
0.172084	-0.403853
0.172771	-0.397892
0.173458	-0.392117
0.174145	-0.386875
0.174832	-0.382313
0.175519	-0.378028
0.176206	-0.372792
0.176893	-0.367544
0.17758	-0.361695
0.178267	-0.356276
0.178954	-0.351272
0.179641	-0.346312
0.180328	-0.341381
0.181015	-0.336068
0.181702	-0.330445
0.182389	-0.325763
0.183076	-0.322147
0.183763	-0.318509
0.18445	-0.314934
0.185137	-0.310389
0.185824	-0.30541
0.186511	-0.300637
0.187198	-0.295331
0.187885	-0.29142
0.188571	-0.287288
0.189258	-0.283699
0.189945	-0.280123
0.190632	-0.275863
0.191319	-0.272484
0.192006	-0.268891
0.192693	-0.266001
0.19338	-0.262924
0.194067	-0.259389
0.194754	-0.255737
0.195441	-0.251971
0.196128	-0.248307
0.196815	-0.245145
0.197502	-0.242314
0.198189	-0.239671
0.198876	-0.237113
0.199563	-0.233339
0.20025	-0.230527
0.200937	-0.227416
0.201624	-0.224279
0.202311	-0.221279
0.202998	-0.217846
0.203685	-0.215324
0.204372	-0.21308
0.205059	-0.210491
0.205746	-0.207791
0.206433	-0.205409
0.20712	-0.203455
0.207807	-0.20074
0.208494	-0.198299
0.209181	-0.195952
0.209868	-0.193355
0.210555	-0.190413
0.211242	-0.188108
0.211929	-0.185331
0.212616	-0.182946
0.213303	-0.181165
0.21399	-0.179808
0.214677	-0.178392
0.215364	-0.176181
0.216051	-0.174008
0.216738	-0.17134
0.217425	-0.169469
0.218112	-0.168382
0.218799	-0.166721
0.219486	-0.165885
0.220173	-0.164523
0.22086	-0.163119
0.221547	-0.161938
0.222234	-0.160808
0.222921	-0.159164
0.223608	-0.159323
0.224295	-0.157795
0.224982	-0.156337
0.225669	-0.154644
0.226356	-0.15263
0.227043	-0.151897
0.22773	-0.151329
0.228417	-0.150579
0.229104	-0.149885
0.229791	-0.149183
0.230478	-0.148191
0.231165	-0.146437
0.231852	-0.14551
0.232539	-0.144614
0.233225	-0.143817
0.233912	-0.142821
0.234599	-0.141384
0.235286	-0.140559
0.235973	-0.139862
0.23666	-0.139353
0.237347	-0.138857
0.238034	-0.137616
0.238721	-0.13717
0.239408	-0.136205
0.240095	-0.134841
0.240782	-0.133878
0.241469	-0.133956
0.242156	-0.133429
0.242843	-0.13322
0.24353	-0.132669
0.244217	-0.132583
0.244904	-0.13247
0.245591	-0.131082
0.246278	-0.130464
0.246965	-0.129918
0.247652	-0.128957
0.248339	-0.128059
0.249026	-0.127383
0.249713	-0.126586
0.2504	-0.126547
0.251087	-0.12612
0.251774	-0.125558
0.252461	-0.124908
0.253148	-0.124216
0.253835	-0.123549
0.254522	-0.122817
0.255209	-0.122434
0.255896	-0.121267
0.256583	-0.120469
0.25727	-0.120039
0.257957	-0.119346
0.258644	-0.119475
0.259331	-0.119066
0.260018	-0.118358
0.260705	-0.118489
0.261392	-0.11866
0.262079	-0.118541
0.262766	-0.119007
0.263453	-0.119639
0.26414	-0.119845
0.264827	-0.118737
0.265514	-0.118223
0.266201	-0.118268
0.266888	-0.118332
0.267575	-0.118651
0.268262	-0.118076
0.268949	-0.117284
0.269636	-0.116755
0.270323	-0.116187
0.27101	-0.115778
0.271697	-0.115897
0.272384	-0.116395
0.273071	-0.116889
0.273758	-0.117587
0.274445	-0.117195
0.275132	-0.117181
0.275819	-0.11762
0.276506	-0.117267
0.277193	-0.117364
0.27788	-0.117414
0.278567	-0.116942
0.279253	-0.116404
0.27994	-0.11635
0.280627	-0.116765
0.281314	-0.116625
0.282001	-0.115446
0.282688	-0.114455
0.283375	-0.113857
0.284062	-0.113682
0.284749	-0.113543
0.285436	-0.112957
0.286123	-0.113165
0.28681	-0.113596
0.287497	-0.113762
0.288184	-0.113694
0.288871	-0.11338
0.289558	-0.112752
0.290245	-0.113639
0.290932	-0.113199
0.291619	-0.112817
0.292306	-0.113159
0.292993	-0.11296
0.29368	-0.113576
0.294367	-0.114403
0.295054	-0.114845
0.295741	-0.114859
0.296428	-0.114865
0.297115	-0.115728
0.297802	-0.115815
0.298489	-0.116286
0.299176	-0.116463
0.299863	-0.116209
0.30055	-0.115948
0.301237	-0.116885
0.301924	-0.11622
0.302611	-0.115894
0.303298	-0.115356
0.303985	-0.114383
0.304672	-0.11319
0.305359	-0.112486
0.306046	-0.112937
0.306733	-0.11376
0.30742	-0.114281
0.308107	-0.114619
0.308794	-0.115203
0.309481	-0.114835
0.310168	-0.114871
0.310855	-0.116073
0.311542	-0.116857
0.312229	-0.117134
0.312916	-0.117488
0.313603	-0.11689
0.31429	-0.116802
0.314977	-0.115511
0.315664	-0.115105
0.316351	-0.114706
0.317038	-0.113908
0.317725	-0.113788
0.318412	-0.113446
0.319099	-0.113132
0.319786	-0.113832
0.320473	-0.113573
0.32116	-0.113068
0.321847	-0.113221
0.322534	-0.113489
0.323221	-0.113736
0.323907	-0.11383
0.324594	-0.113933
0.325281	-0.114179
0.325968	-0.114299
0.326655	-0.114209
0.327342	-0.114244
0.328029	-0.114571
0.328716	-0.115138
0.329403	-0.115563
0.33009	-0.116418
0.330777	-0.116868
0.331464	-0.116808
0.332151	-0.117631
0.332838	-0.117678
0.333525	-0.118613
0.334212	-0.118364
0.334899	-0.117808
0.335586	-0.117498
0.336273	-0.11739
0.33696	-0.117179
0.337647	-0.117259
0.338334	-0.117476
0.339021	-0.117591
0.339708	-0.117425
0.340395	-0.117311
0.341082	-0.117843
0.341769	-0.117922
0.342456	-0.117794
0.343143	-0.117627
0.34383	-0.117668
0.344517	-0.118451
0.345204	-0.119612
0.345891	-0.120558
0.346578	-0.120591
0.347265	-0.120091
0.347952	-0.119635
0.348639	-0.11929
0.349326	-0.118771
0.350013	-0.119486
0.3507	-0.119659
0.351387	-0.118945
0.352074	-0.117988
0.352761	-0.11775
0.353448	-0.117314
0.354135	-0.117258
0.354822	-0.117165
0.355509	-0.117179
0.356196	-0.117643
0.356883	-0.118099
0.35757	-0.118686
0.358257	-0.119662
0.358944	-0.120207
0.359631	-0.120572
0.360318	-0.121023
0.361005	-0.121026
0.361692	-0.122338
0.362379	-0.122205
0.363066	-0.122036
0.363753	-0.122261
0.36444	-0.122746
0.365127	-0.123114
0.365814	-0.123185
0.366501	-0.123347
0.367188	-0.12336
0.367875	-0.12338
0.368562	-0.123194
0.369248	-0.122853
0.369935	-0.122679
0.370622	-0.122965
0.371309	-0.123104
0.371996	-0.123396
0.372683	-0.123634
0.37337	-0.123561
0.374057	-0.123339
0.374744	-0.123326
0.375431	-0.123641
0.376118	-0.124178
0.376805	-0.125306
0.377492	-0.125457
0.378179	-0.125242
0.378866	-0.1253
0.379553	-0.125622
0.38024	-0.125881
0.380927	-0.127105
0.381614	-0.127172
0.382301	-0.127114
0.382988	-0.127302
0.383675	-0.127659
0.384362	-0.128487
0.385049	-0.128185
0.385736	-0.127707
0.386423	-0.127447
0.38711	-0.127711
0.387797	-0.128427
0.388484	-0.129025
0.389171	-0.129729
0.389858	-0.129823
0.390545	-0.129801
0.391232	-0.129801
0.391919	-0.130018
0.392606	-0.130657
0.393293	-0.13142
0.39398	-0.131879
0.394667	-0.131972
0.395354	-0.131802
0.396041	-0.131688
0.396728	-0.132018
0.397415	-0.132117
0.398102	-0.131989
0.398789	-0.131778
0.399476	-0.131593
0.400163	-0.131426
0.40085	-0.130959
0.401537	-0.131195
0.402224	-0.131518
0.402911	-0.132201
0.403598	-0.132976
0.404285	-0.133129
0.404972	-0.133302
0.405659	-0.133233
0.406346	-0.133257
0.407033	-0.133355
0.40772	-0.133622
0.408407	-0.134356
0.409094	-0.135121
0.409781	-0.135745
0.410468	-0.136638
0.411155	-0.137152
0.411842	-0.136945
0.412529	-0.136859
0.413216	-0.137146
0.413902	-0.137385
0.414589	-0.137809
0.415276	-0.138244
0.415963	-0.138539
0.41665	-0.13875
0.417337	-0.138176
0.418024	-0.137753
0.418711	-0.137997
0.419398	-0.138585
0.420085	-0.139007
0.420772	-0.138894
0.421459	-0.138251
0.422146	-0.137526
0.422833	-0.138286
0.42352	-0.138634
0.424207	-0.138931
0.424894	-0.139196
0.425581	-0.138809
0.426268	-0.138882
0.426955	-0.139452
0.427642	-0.139929
0.428329	-0.1403
0.429016	-0.140157
0.429703	-0.139793
0.43039	-0.139931
0.431077	-0.1398
0.431764	-0.13975
0.432451	-0.140499
0.433138	-0.140555
0.433825	-0.140515
0.434512	-0.140777
0.435199	-0.140925
0.435886	-0.141699
0.436573	-0.142552
0.43726	-0.142765
0.437947	-0.142643
0.438634	-0.142588
0.439321	-0.142711
0.440008	-0.142808
0.440695	-0.14373
0.441382	-0.144681
0.442069	-0.14498
0.442756	-0.145055
0.443443	-0.144789
0.44413	-0.144049
0.444817	-0.143879
0.445504	-0.143678
0.446191	-0.143721
0.446878	-0.143823
0.447565	-0.143449
0.448252	-0.142597
0.448939	-0.141999
0.449626	-0.141776
0.450313	-0.141599
0.451	-0.141303
0.451687	-0.140857
0.452374	-0.140714
0.453061	-0.14136
0.453748	-0.141272
0.454435	-0.1409
0.455122	-0.140468
0.455809	-0.140095
0.456496	-0.139984
0.457183	-0.140306
0.45787	-0.141114
0.458557	-0.141433
0.459243	-0.141475
0.45993	-0.141886
0.460617	-0.141315
0.461304	-0.142016
0.461991	-0.1428
0.462678	-0.143577
0.463365	-0.143992
0.464052	-0.143896
0.464739	-0.144639
0.465426	-0.144321
0.466113	-0.144331
0.4668	-0.144125
0.467487	-0.143848
0.468174	-0.143852
0.468861	-0.144194
0.469548	-0.145083
0.470235	-0.14544
0.470922	-0.14555
0.471609	-0.146131
0.472296	-0.146683
0.472983	-0.146727
0.47367	-0.147232
0.474357	-0.147452
0.475044	-0.147586
0.475731	-0.146988
0.476418	-0.146603
0.477105	-0.146654
0.477792	-0.146861
0.478479	-0.147187
0.479166	-0.147986
0.479853	-0.148013
0.48054	-0.148
0.481227	-0.147646
0.481914	-0.147478
0.482601	-0.14801
0.483288	-0.148704
0.483975	-0.148947
0.484662	-0.149219
0.485349	-0.149726
0.486036	-0.150486
0.486723	-0.15109
0.48741	-0.151192
0.488097	-0.151278
0.488784	-0.151789
0.489471	-0.15234
0.490158	-0.152805
0.490845	-0.153155
0.491532	-0.153268
0.492219	-0.153037
0.492906	-0.153231
0.493593	-0.153126
0.49428	-0.153451
0.494967	-0.153872
0.495654	-0.154271
0.496341	-0.154792
0.497028	-0.15562
0.497715	-0.156247
0.498402	-0.156317
0.499089	-0.156583
0.499776	-0.156835
0.500463	-0.1569
0.50115	-0.157046
0.501837	-0.156369
0.502524	-0.156154
0.50321	-0.156181
0.503897	-0.156438
0.504584	-0.15695
0.505271	-0.156577
0.505958	-0.156929
0.506645	-0.156946
0.507332	-0.157102
0.508019	-0.157867
0.508706	-0.158113
0.509393	-0.158019
0.51008	-0.157611
0.510767	-0.157873
0.511454	-0.158359
0.512141	-0.15814
0.512828	-0.157716
0.513515	-0.158388
0.514202	-0.158389
0.514889	-0.158344
0.515576	-0.158435
0.516263	-0.158494
0.51695	-0.15952
0.517637	-0.160082
0.518324	-0.160092
0.519011	-0.160035
0.519698	-0.160068
0.520385	-0.160019
0.521072	-0.160497
0.521759	-0.16095
0.522446	-0.161425
0.523133	-0.161101
0.52382	-0.160228
0.524507	-0.159788
0.525194	-0.160177
0.525881	-0.160227
0.526568	-0.160215
0.527255	-0.159802
0.527942	-0.159655
0.528629	-0.159887
0.529316	-0.159956
0.530003	-0.160732
0.53069	-0.161435
0.531377	-0.161735
0.532064	-0.161533
0.532751	-0.161161
0.533438	-0.161276
0.534125	-0.162052
0.534812	-0.161578
0.535499	-0.161119
0.536186	-0.161759
0.536873	-0.162402
0.53756	-0.162679
0.538247	-0.162561
0.538934	-0.162084
0.539621	-0.161308
0.540308	-0.161711
0.540995	-0.161399
0.541682	-0.161379
0.542369	-0.161554
0.543056	-0.161774
0.543743	-0.162189
0.54443	-0.162099
0.545117	-0.162359
0.545804	-0.162553
0.546491	-0.162299
0.547178	-0.162231
0.547864	-0.162567
0.548551	-0.162333
0.549239	-0.162213
0.549925	-0.162521
0.550612	-0.162836
0.551299	-0.162853
0.551986	-0.162638
0.552673	-0.162491
0.55336	-0.162615
0.554047	-0.162954
0.554734	-0.162853
0.555421	-0.162941
0.556108	-0.163066
0.556795	-0.162907
0.557482	-0.163014
0.558169	-0.162763
0.558856	-0.162415
0.559543	-0.162204
0.56023	-0.16221
0.560917	-0.16221
0.561604	-0.162203
0.562291	-0.162485
0.562978	-0.16276
0.563665	-0.163016
0.564352	-0.163449
0.565039	-0.164201
0.565726	-0.163911
0.566413	-0.164002
0.5671	-0.164046
0.567787	-0.164024
0.568474	-0.164292
0.569161	-0.164148
0.569848	-0.163916
0.570535	-0.163588
0.571222	-0.162996
0.571909	-0.162434
0.572596	-0.162364
0.573283	-0.162639
0.57397	-0.162964
0.574657	-0.162676
0.575344	-0.163203
0.576031	-0.163906
0.576718	-0.163848
0.577405	-0.162922
0.578092	-0.162204
0.578779	-0.161598
0.579466	-0.161243
0.580153	-0.161529
0.58084	-0.161486
0.581527	-0.161284
0.582214	-0.161907
0.582901	-0.162164
0.583588	-0.163365
0.584275	-0.163094
0.584962	-0.162958
0.585649	-0.162793
0.586336	-0.162445
0.587023	-0.162199
0.58771	-0.162262
0.588397	-0.163106
0.589084	-0.16365
0.589771	-0.163633
0.590458	-0.163405
0.591145	-0.163402
0.591832	-0.163682
0.592519	-0.163295
0.593206	-0.163285
0.593893	-0.16325
0.594579	-0.163049
0.595266	-0.162765
0.595953	-0.162456
0.59664	-0.161982
0.597327	-0.16219
0.598014	-0.162046
0.598701	-0.16179
0.599388	-0.162109
0.600075	-0.162887
0.600762	-0.163371
0.601449	-0.164235
0.602136	-0.164061
0.602823	-0.164008
0.60351	-0.164097
0.604197	-0.164357
0.604884	-0.164618
0.605571	-0.164333
0.606258	-0.164665
0.606945	-0.1648
0.607632	-0.165091
0.608319	-0.165388
0.609006	-0.16578
0.609693	-0.166652
0.61038	-0.167488
0.611067	-0.168171
0.611754	-0.16877
0.612441	-0.169355
0.613128	-0.169897
0.613815	-0.170229
0.614502	-0.170769
0.615189	-0.171214
0.615876	-0.171364
0.616563	-0.171335
0.61725	-0.171677
0.617937	-0.172924
0.618624	-0.173728
0.619311	-0.174112
0.619998	-0.174502
0.620685	-0.175173
0.621372	-0.175647
0.622059	-0.176693
0.622746	-0.176941
0.623433	-0.177025
0.62412	-0.17689
0.624807	-0.176396
0.625494	-0.176611
0.626181	-0.176476
0.626868	-0.176348
0.627555	-0.176726
0.628242	-0.17734
0.628929	-0.177555
0.629616	-0.177125
0.630303	-0.177472
0.63099	-0.178076
0.631677	-0.178743
0.632364	-0.179234
0.633051	-0.179548
0.633738	-0.180075
0.634425	-0.181567
0.635112	-0.182194
0.635799	-0.182739
0.636486	-0.183671
0.637173	-0.184681
0.63786	-0.185211
0.638547	-0.185137
0.639233	-0.185307
0.63992	-0.185489
0.640607	-0.185707
0.641294	-0.185834
0.641981	-0.185783
0.642668	-0.185964
0.643355	-0.186851
0.644042	-0.186696
0.644729	-0.186405
0.645416	-0.18599
0.646103	-0.186292
0.64679	-0.186828
0.647477	-0.187258
0.648164	-0.187847
0.648851	-0.188075
0.649538	-0.18884
0.650225	-0.188953
0.650912	-0.18941
0.651599	-0.190066
0.652286	-0.190466
0.652973	-0.190561
0.65366	-0.190918
0.654347	-0.191291
0.655034	-0.191163
0.655721	-0.191155
0.656408	-0.191347
0.657095	-0.19155
0.657782	-0.191828
0.658469	-0.191781
0.659156	-0.191996
0.659843	-0.192156
0.66053	-0.191986
0.661217	-0.191777
0.661904	-0.191955
0.662591	-0.190837
0.663278	-0.190601
0.663965	-0.19069
0.664652	-0.190647
0.665339	-0.190147
0.666026	-0.190503
0.666713	-0.190559
0.6674	-0.19064
0.668087	-0.190534
0.668774	-0.19027
0.669461	-0.190368
0.670148	-0.19051
0.670835	-0.18999
0.671522	-0.189915
0.672209	-0.189788
0.672896	-0.189053
0.673583	-0.188142
0.67427	-0.188405
0.674957	-0.18745
0.675644	-0.186187
0.676331	-0.1852
0.677018	-0.184628
0.677705	-0.184172
0.678392	-0.184712
0.679079	-0.185796
0.679766	-0.186117
0.680453	-0.186427
0.68114	-0.186742
0.681827	-0.186462
0.682514	-0.186366
0.683201	-0.186892
0.683887	-0.187009
0.684574	-0.187195
0.685261	-0.187869
0.685948	-0.188247
0.686635	-0.187612
0.687322	-0.187421
0.688009	-0.187184
0.688696	-0.18718
0.689383	-0.18726
0.69007	-0.186944
0.690757	-0.186596
0.691444	-0.186427
0.692131	-0.185848
0.692818	-0.185914
0.693505	-0.186397
0.694192	-0.185844
0.694879	-0.185749
0.695566	-0.186409
0.696253	-0.186886
0.69694	-0.186026
0.697627	-0.18563
0.698314	-0.185418
0.699001	-0.184845
0.699688	-0.184575
0.700375	-0.184574
0.701062	-0.184359
0.701749	-0.184269
0.702436	-0.184026
0.703123	-0.184756
0.70381	-0.185126
0.704497	-0.184849
0.705184	-0.184541
0.705871	-0.185187
0.706558	-0.185597
0.707245	-0.186165
0.707932	-0.185906
0.708619	-0.185789
0.709306	-0.18631
0.709993	-0.186968
0.71068	-0.187569
0.711367	-0.187927
0.712054	-0.187749
0.712741	-0.187752
0.713428	-0.18809
0.714115	-0.188542
0.714802	-0.188923
0.715489	-0.189768
0.716176	-0.190277
0.716863	-0.190579
0.71755	-0.190696
0.718237	-0.190624
0.718924	-0.189506
0.719611	-0.188628
0.720298	-0.188814
0.720985	-0.189082
0.721672	-0.188663
0.722359	-0.188307
0.723046	-0.188829
0.723733	-0.18849
0.72442	-0.188142
0.725107	-0.187991
0.725794	-0.18793
0.726481	-0.187875
0.727168	-0.188898
0.727855	-0.188594
0.728541	-0.187967
0.729228	-0.18772
0.729915	-0.187976
0.730602	-0.18796
0.731289	-0.188019
0.731976	-0.187953
0.732663	-0.188122
0.73335	-0.188093
0.734037	-0.187372
0.734724	-0.187284
0.735411	-0.188246
0.736098	-0.188232
0.736785	-0.188008
0.737472	-0.188182
0.738159	-0.188581
0.738846	-0.18831
0.739533	-0.188751
0.74022	-0.189246
0.740907	-0.189357
0.741594	-0.190104
0.742281	-0.191224
0.742968	-0.192011
0.743655	-0.192397
0.744342	-0.192331
0.745029	-0.192606
0.745716	-0.19317
0.746403	-0.193684
0.74709	-0.193739
0.747777	-0.193501
0.748464	-0.193846
0.749151	-0.195617
0.749838	-0.19592
0.750525	-0.195857
0.751212	-0.195959
0.751899	-0.196358
0.752586	-0.196703
0.753273	-0.196696
0.75396	-0.197794
0.754647	-0.198297
0.755334	-0.197673
0.756021	-0.196874
0.756708	-0.19678
0.757395	-0.197126
0.758082	-0.19675
0.758769	-0.196742
0.759456	-0.197751
0.760143	-0.197883
0.76083	-0.197718
0.761517	-0.197847
0.762204	-0.198523
0.762891	-0.199562
0.763578	-0.199497
0.764265	-0.199953
0.764952	-0.200395
0.765639	-0.201023
0.766326	-0.201379
0.767013	-0.201
0.7677	-0.201252
0.768387	-0.202092
0.769074	-0.202818
0.769761	-0.202656
0.770448	-0.201653
0.771135	-0.202885
0.771822	-0.203111
0.772509	-0.203127
0.773196	-0.203142
0.773883	-0.203253
0.77457	-0.203459
0.775256	-0.203554
0.775943	-0.202881
0.77663	-0.202504
0.777317	-0.202553
0.778004	-0.202933
0.778691	-0.203485
0.779378	-0.204446
0.780065	-0.204529
0.780752	-0.204344
0.781439	-0.204211
0.782126	-0.203913
0.782813	-0.203095
0.7835	-0.202804
0.784187	-0.202171
0.784874	-0.202474
0.785561	-0.202553
0.786248	-0.202672
0.786935	-0.203231
0.787622	-0.203407
0.788309	-0.203276
0.788996	-0.203332
0.789683	-0.202738
0.79037	-0.202108
0.791057	-0.201746
0.791744	-0.201488
0.792431	-0.201021
0.793118	-0.200461
0.793805	-0.200768
0.794492	-0.200601
0.795179	-0.200622
0.795866	-0.201299
0.796553	-0.202418
0.79724	-0.203185
0.797927	-0.202862
0.798614	-0.203986
0.799301	-0.204466
0.799988	-0.204658
0.800675	-0.205069
0.801362	-0.205615
0.802049	-0.205727
0.802736	-0.205427
0.803423	-0.205105
0.80411	-0.205214
0.804797	-0.205086
0.805484	-0.204607
0.806171	-0.203982
0.806858	-0.203508
0.807545	-0.203692
0.808232	-0.203764
0.808919	-0.203974
0.809606	-0.204323
0.810293	-0.204892
0.81098	-0.205641
0.811667	-0.205714
0.812354	-0.205325
0.813041	-0.205534
0.813728	-0.205815
0.814415	-0.206204
0.815102	-0.206605
0.815789	-0.206341
0.816476	-0.206112
0.817163	-0.205813
0.81785	-0.205213
0.818537	-0.204727
0.819224	-0.204427
0.81991	-0.20402
0.820597	-0.203261
0.821284	-0.203398
0.821971	-0.203527
0.822658	-0.20401
0.823345	-0.204776
0.824032	-0.205629
0.824719	-0.206143
0.825406	-0.206344
0.826093	-0.20695
0.82678	-0.207158
0.827467	-0.206503
0.828154	-0.205966
0.828841	-0.206133
0.829528	-0.206369
0.830215	-0.206154
0.830902	-0.206007
0.831589	-0.206502
0.832276	-0.207203
0.832963	-0.20677
0.83365	-0.206491
0.834337	-0.206548
0.835024	-0.206783
0.835711	-0.206836
0.836398	-0.206268
0.837085	-0.205563
0.837772	-0.205402
0.838459	-0.206
0.839146	-0.206523
0.839833	-0.206009
0.84052	-0.20612
0.841207	-0.20564
0.841894	-0.205572
0.842581	-0.205583
0.843268	-0.205528
0.843955	-0.205441
0.844642	-0.205397
0.845329	-0.206177
0.846016	-0.206486
0.846703	-0.207221
0.84739	-0.207634
0.848077	-0.207737
0.848764	-0.207921
0.849451	-0.207586
0.850138	-0.207578
0.850825	-0.207142
0.851512	-0.207536
0.852199	-0.207552
0.852886	-0.207696
0.853573	-0.208637
0.85426	-0.20934
0.854947	-0.209612
0.855634	-0.209159
0.856321	-0.209365
0.857008	-0.209923
0.857695	-0.210362
0.858382	-0.210799
0.859069	-0.211659
0.859756	-0.211733
0.860443	-0.213211
0.86113	-0.214304
0.861817	-0.215056
0.862504	-0.215141
0.863191	-0.214814
0.863877	-0.214865
0.864564	-0.214082
0.865251	-0.213912
0.865938	-0.213139
0.866625	-0.212784
0.867312	-0.213109
0.867999	-0.213705
0.868686	-0.214003
0.869373	-0.214782
0.87006	-0.215057
0.870747	-0.216185
0.871434	-0.217341
0.872121	-0.217721
0.872808	-0.217496
0.873495	-0.218426
0.874182	-0.218917
0.874869	-0.218657
0.875556	-0.21872
0.876243	-0.219186
0.87693	-0.219812
0.877617	-0.22054
0.878304	-0.220433
0.878991	-0.220125
0.879678	-0.219858
0.880365	-0.219595
0.881052	-0.219446
0.881739	-0.219668
0.882426	-0.219611
0.883113	-0.219734
0.8838	-0.220262
0.884487	-0.221086
0.885174	-0.221699
0.885861	-0.22058
0.886548	-0.220507
0.887235	-0.220615
0.887922	-0.220733
0.888609	-0.221106
0.889296	-0.221146
0.889983	-0.221547
0.89067	-0.221351
0.891357	-0.221208
0.892044	-0.220832
0.892731	-0.220142
0.893418	-0.219915
0.894105	-0.21998
0.894792	-0.219128
0.895479	-0.219251
0.896166	-0.219992
0.896853	-0.22029
0.89754	-0.219898
0.898227	-0.219766
0.898914	-0.220372
0.899601	-0.219701
0.900288	-0.219254
0.900975	-0.218415
0.901662	-0.217903
0.902349	-0.21779
0.903036	-0.217583
0.903723	-0.217773
0.90441	-0.217591
0.905097	-0.217846
0.905784	-0.217939
0.906471	-0.218507
0.907158	-0.219166
0.907845	-0.219216
0.908531	-0.219173
0.909218	-0.219629
0.909905	-0.219751
0.910592	-0.219924
0.911279	-0.2195
0.911966	-0.218569
0.912653	-0.217982
0.91334	-0.218184
0.914027	-0.217917
0.914714	-0.218111
0.915401	-0.218699
0.916088	-0.21873
0.916775	-0.217904
0.917462	-0.217632
0.918149	-0.217536
0.918836	-0.217669
0.919523	-0.217789
0.92021	-0.218117
0.920897	-0.218697
0.921584	-0.219294
0.922271	-0.219805
0.922958	-0.219999
0.923645	-0.220421
0.924332	-0.220565
0.925019	-0.220325
0.925706	-0.220125
0.926393	-0.220676
0.92708	-0.221304
0.927767	-0.22157
0.928454	-0.22166
0.929141	-0.222048
0.929828	-0.222789
0.930515	-0.22319
0.931202	-0.2238
0.931889	-0.224056
0.932576	-0.224587
0.933263	-0.225105
0.93395	-0.22468
0.934637	-0.224285
0.935324	-0.224687
0.936011	-0.22439
0.936698	-0.224048
0.937385	-0.224222
0.938072	-0.224902
0.938759	-0.225725
0.939446	-0.226049
0.940133	-0.225986
0.94082	-0.22635
0.941507	-0.227377
0.942194	-0.228113
0.942881	-0.227649
0.943568	-0.227983
0.944255	-0.228116
0.944942	-0.228
0.945629	-0.228009
0.946316	-0.228561
0.947003	-0.22919
0.94769	-0.228577
0.948377	-0.227948
0.949064	-0.227526
0.949751	-0.22731
0.950438	-0.22737
0.951125	-0.227591
0.951812	-0.227641
0.952499	-0.22777
0.953185	-0.227633
0.953873	-0.22744
0.95456	-0.227629
0.955246	-0.22835
0.955933	-0.229021
0.95662	-0.229036
0.957307	-0.229094
0.957994	-0.228818
0.958681	-0.228628
0.959368	-0.228821
0.960055	-0.229117
0.960742	-0.229054
0.961429	-0.22982
0.962116	-0.229664
0.962803	-0.229527
0.96349	-0.229596
0.964177	-0.229668
0.964864	-0.229534
0.965551	-0.229364
0.966238	-0.229968
0.966925	-0.229945
0.967612	-0.229592
0.968299	-0.229609
0.968986	-0.229698
0.969673	-0.229197
0.97036	-0.228474
0.971047	-0.22796
0.971734	-0.227427
0.972421	-0.22722
0.973108	-0.227188
0.973795	-0.227175
0.974482	-0.227279
0.975169	-0.228059
0.975856	-0.22769
0.976543	-0.227378
0.97723	-0.227046
0.977917	-0.22685
0.978604	-0.226756
0.979291	-0.226413
0.979978	-0.226121
0.980665	-0.227078
0.981352	-0.22725
0.982039	-0.226916
0.982726	-0.226634
0.983413	-0.227203
0.9841	-0.227316
0.984787	-0.22777
0.985474	-0.228277
0.986161	-0.228596
0.986848	-0.228721
0.987535	-0.228562
0.988222	-0.228705
0.988909	-0.228996
0.989596	-0.229559
0.990283	-0.23013
0.99097	-0.230121
0.991657	-0.229701
0.992344	-0.228891
0.993031	-0.22881
0.993718	-0.229077
0.994405	-0.229504
0.995092	-0.230247
0.995779	-0.230449
0.996466	-0.230035
0.997153	-0.229672
0.99784	-0.229681
0.998526	-0.230133
0.999213	-0.230733
0.9999	-0.230811
1.00059	-0.23067
1.00127	-0.231063
1.00196	-0.230515
1.00265	-0.230539
1.00334	-0.23105
1.00402	-0.231102
1.00471	-0.230977
1.0054	-0.230828
1.00608	-0.231023
1.00677	-0.230336
1.00746	-0.230064
1.00814	-0.229856
1.00883	-0.229153
1.00952	-0.228515
1.01021	-0.228853
1.01089	-0.229095
1.01158	-0.229126
1.01227	-0.22955
1.01295	-0.230453
1.01364	-0.231007
1.01433	-0.230339
1.01501	-0.230902
1.0157	-0.230639
1.01639	-0.230707
1.01707	-0.230915
1.01776	-0.231168
1.01845	-0.231324
1.01914	-0.231175
1.01982	-0.231346
1.02051	-0.231376
1.0212	-0.230907
1.02188	-0.230445
1.02257	-0.230375
1.02326	-0.230665
1.02395	-0.230752
1.02463	-0.23024
1.02532	-0.230017
1.02601	-0.229789
1.02669	-0.229454
1.02738	-0.229378
1.02807	-0.230113
1.02875	-0.230773
1.02944	-0.230968
1.03013	-0.230725
1.03082	-0.230247
1.0315	-0.230005
1.03219	-0.230238
1.03288	-0.230579
1.03356	-0.231184
1.03425	-0.231444
1.03494	-0.231053
1.03562	-0.230497
1.03631	-0.230108
1.037	-0.23028
1.03768	-0.229957
1.03837	-0.230123
1.03906	-0.230438
1.03975	-0.230456
1.04043	-0.230077
1.04112	-0.230337
1.04181	-0.23071
1.04249	-0.231125
1.04318	-0.231018
1.04387	-0.230526
1.04455	-0.230621
1.04524	-0.230155
1.04593	-0.23027
1.04662	-0.230985
1.0473	-0.2317
1.04799	-0.232027
1.04868	-0.232291
1.04936	-0.232839
1.05005	-0.232484
1.05074	-0.232334
1.05142	-0.232374
1.05211	-0.232273
1.0528	-0.232109
1.05349	-0.231669
1.05417	-0.23111
1.05486	-0.231587
1.05555	-0.232362
1.05623	-0.232616
1.05692	-0.232565
1.05761	-0.232492
1.05829	-0.232719
1.05898	-0.233229
1.05967	-0.233573
1.06035	-0.233658
1.06104	-0.233431
1.06173	-0.232726
1.06242	-0.232742
1.0631	-0.233446
1.06379	-0.233942
1.06448	-0.234161
1.06516	-0.234716
1.06585	-0.235391
1.06654	-0.235373
1.06723	-0.235737
1.06791	-0.235695
1.0686	-0.23517
1.06929	-0.235087
1.06997	-0.235272
1.07066	-0.235609
1.07135	-0.236005
1.07203	-0.235973
1.07272	-0.235468
1.07341	-0.235833
1.0741	-0.235604
1.07478	-0.235487
1.07547	-0.235691
1.07616	-0.236052
1.07684	-0.236719
1.07753	-0.236906
1.07822	-0.237575
1.0789	-0.237509
1.07959	-0.23746
1.08028	-0.237932
1.08096	-0.238592
1.08165	-0.238315
1.08234	-0.238121
1.08303	-0.238064
1.08371	-0.238263
1.0844	-0.238407
1.08509	-0.238886
1.08577	-0.240673
1.08646	-0.240072
1.08715	-0.239178
1.08783	-0.238703
1.08852	-0.238381
1.08921	-0.238281
1.0899	-0.23889
1.09058	-0.239958
1.09127	-0.24052
1.09196	-0.240792
1.09264	-0.241129
1.09333	-0.241664
1.09402	-0.241855
1.0947	-0.242032
1.09539	-0.242178
1.09608	-0.242136
1.09676	-0.242068
1.09745	-0.242307
1.09814	-0.24261
1.09883	-0.243117
1.09951	-0.242772
1.1002	-0.242587
1.10089	-0.242789
1.10157	-0.242996
1.10226	-0.243847
1.10295	-0.244278
1.10363	-0.243933
1.10432	-0.243251
1.10501	-0.242839
1.1057	-0.242636
1.10638	-0.241847
1.10707	-0.242281
1.10776	-0.242317
1.10844	-0.24268
1.10913	-0.243038
1.10982	-0.243252
1.11051	-0.243323
1.11119	-0.243184
1.11188	-0.242521
1.11257	-0.243395
1.11325	-0.244854
1.11394	-0.244797
1.11463	-0.244607
1.11531	-0.244944
1.116	-0.24495
1.11669	-0.244594
1.11738	-0.24448
1.11806	-0.244563
1.11875	-0.245023
1.11944	-0.245654
1.12012	-0.246046
1.12081	-0.245922
1.1215	-0.24552
1.12218	-0.245399
1.12287	-0.244979
1.12356	-0.245016
1.12424	-0.245402
1.12493	-0.245726
1.12562	-0.245524
1.12631	-0.243988
1.12699	-0.243709
1.12768	-0.243767
1.12837	-0.243999
1.12905	-0.244482
1.12974	-0.244998
1.13043	-0.244467
1.13112	-0.244637
1.1318	-0.244481
1.13249	-0.244126
1.13318	-0.243587
1.13386	-0.243029
1.13455	-0.242788
1.13524	-0.243058
1.13592	-0.242948
1.13661	-0.24224
1.1373	-0.241972
1.13798	-0.242264
1.13867	-0.242607
1.13936	-0.242504
1.14004	-0.242741
1.14073	-0.243308
1.14142	-0.243936
1.14211	-0.244277
1.14279	-0.244396
1.14348	-0.244552
1.14417	-0.244468
1.14485	-0.244208
1.14554	-0.243738
1.14623	-0.243674
1.14691	-0.2443
1.1476	-0.24396
1.14829	-0.244132
1.14898	-0.244202
1.14966	-0.244077
1.15035	-0.24399
1.15104	-0.24412
1.15172	-0.243625
1.15241	-0.243464
1.1531	-0.242927
1.15379	-0.242275
1.15447	-0.242189
1.15516	-0.243178
1.15585	-0.242989
1.15653	-0.242861
1.15722	-0.243151
1.15791	-0.243315
1.15859	-0.243189
1.15928	-0.243111
1.15997	-0.242536
1.16065	-0.242495
1.16134	-0.242877
1.16203	-0.243094
1.16272	-0.243412
1.1634	-0.244186
1.16409	-0.244123
1.16478	-0.243789
1.16546	-0.243732
1.16615	-0.243701
1.16684	-0.243886
1.16752	-0.244348
1.16821	-0.244915
1.1689	-0.245401
1.16959	-0.245777
1.17027	-0.245335
1.17096	-0.245586
1.17165	-0.24546
1.17233	-0.245731
1.17302	-0.246643
1.17371	-0.246751
1.1744	-0.248158
1.17508	-0.248323
1.17577	-0.248426
1.17646	-0.248481
1.17714	-0.248954
1.17783	-0.24963
1.17852	-0.249672
1.1792	-0.249196
1.17989	-0.248877
1.18058	-0.248334
1.18126	-0.247497
1.18195	-0.246744
1.18264	-0.24617
1.18332	-0.245639
1.18401	-0.245913
1.1847	-0.246269
1.18539	-0.246644
1.18607	-0.247319
1.18676	-0.247806
1.18745	-0.247932
1.18813	-0.248336
1.18882	-0.248109
1.18951	-0.248286
1.19019	-0.247857
1.19088	-0.247483
1.19157	-0.247441
1.19226	-0.247555
1.19294	-0.247717
1.19363	-0.248345
1.19432	-0.248113
1.195	-0.247656
1.19569	-0.247545
1.19638	-0.247924
1.19707	-0.24726
1.19775	-0.2475
1.19844	-0.247995
1.19913	-0.248268
1.19981	-0.248468
1.2005	-0.249392
1.20119	-0.249122
1.20187	-0.248709
1.20256	-0.248596
1.20325	-0.248434
1.20393	-0.248163
1.20462	-0.248401
1.20531	-0.249129
1.206	-0.24939
1.20668	-0.249494
1.20737	-0.249327
1.20806	-0.249233
1.20874	-0.249904
1.20943	-0.249945
1.21012	-0.250558
1.2108	-0.250615
1.21149	-0.250234
1.21218	-0.250029
1.21287	-0.250146
1.21355	-0.249357
1.21424	-0.249897
1.21493	-0.250102
1.21561	-0.250246
1.2163	-0.250136
1.21699	-0.249792
1.21768	-0.249563
1.21836	-0.249824
1.21905	-0.24966
1.21974	-0.249605
1.22042	-0.249859
1.22111	-0.250761
1.2218	-0.251498
1.22248	-0.251522
1.22317	-0.251739
1.22386	-0.252858
1.22454	-0.253211
1.22523	-0.253425
1.22592	-0.253665
1.2266	-0.253571
1.22729	-0.253334
1.22798	-0.253661
1.22867	-0.253407
1.22935	-0.253456
1.23004	-0.252876
1.23073	-0.253156
1.23141	-0.253354
1.2321	-0.253251
1.23279	-0.254095
1.23348	-0.253581
1.23416	-0.253223
1.23485	-0.253602
1.23554	-0.254199
1.23622	-0.254284
1.23691	-0.253821
1.2376	-0.253863
1.23828	-0.25379
1.23897	-0.253418
1.23966	-0.253312
1.24035	-0.25316
1.24103	-0.253004
1.24172	-0.253041
1.24241	-0.252676
1.24309	-0.253177
1.24378	-0.253067
1.24447	-0.252891
1.24515	-0.252663
1.24584	-0.252348
1.24653	-0.252132
1.24721	-0.252432
1.2479	-0.25308
1.24859	-0.253538
1.24928	-0.253556
1.24996	-0.253198
1.25065	-0.252996
1.25134	-0.253017
1.25202	-0.252713
1.25271	-0.252649
1.2534	-0.2528
1.25408	-0.252705
1.25477	-0.252317
1.25546	-0.251844
1.25615	-0.252027
1.25683	-0.252149
1.25752	-0.252103
1.25821	-0.252447
1.25889	-0.252574
1.25958	-0.253133
1.26027	-0.254012
1.26096	-0.2545
1.26164	-0.254192
1.26233	-0.253411
1.26302	-0.254505
1.2637	-0.25417
1.26439	-0.254156
1.26508	-0.254093
1.26576	-0.253621
1.26645	-0.253464
1.26714	-0.253231
1.26782	-0.253837
1.26851	-0.253807
1.2692	-0.25411
1.26989	-0.254918
1.27057	-0.255482
1.27126	-0.256395
1.27195	-0.256616
1.27263	-0.256625
1.27332	-0.256775
1.27401	-0.25737
1.27469	-0.258036
1.27538	-0.258033
1.27607	-0.257329
1.27676	-0.257303
1.27744	-0.258141
1.27813	-0.259648
1.27882	-0.260029
1.2795	-0.259857
1.28019	-0.260334
1.28088	-0.26113
1.28156	-0.261492
1.28225	-0.261152
1.28294	-0.261497
1.28363	-0.261289
1.28431	-0.261111
1.285	-0.261534
1.28569	-0.262122
1.28637	-0.262219
1.28706	-0.26327
1.28775	-0.263888
1.28843	-0.263952
1.28912	-0.263503
1.28981	-0.26292
1.29049	-0.262778
1.29118	-0.262947
1.29187	-0.263218
1.29256	-0.264222
1.29324	-0.265011
1.29393	-0.265206
1.29462	-0.265205
1.2953	-0.265852
1.29599	-0.266045
1.29668	-0.266064
1.29737	-0.267369
1.29805	-0.268119
1.29874	-0.268136
1.29943	-0.268162
1.30011	-0.267359
1.3008	-0.26657
1.30149	-0.266638
1.30217	-0.266995
1.30286	-0.267195
1.30355	-0.266903
1.30424	-0.267686
1.30492	-0.267406
1.30561	-0.26761
1.3063	-0.267959
1.30698	-0.267991
1.30767	-0.267938
1.30836	-0.267675
1.30904	-0.267338
1.30973	-0.267051
1.31042	-0.266866
1.3111	-0.266751
1.31179	-0.266636
1.31248	-0.267109
1.31317	-0.268007
1.31385	-0.267753
1.31454	-0.267087
1.31523	-0.266989
1.31591	-0.267777
1.3166	-0.268193
1.31729	-0.268212
1.31797	-0.267645
1.31866	-0.267128
1.31935	-0.267177
1.32004	-0.267607
1.32072	-0.267293
1.32141	-0.26633
1.3221	-0.265663
1.32278	-0.265313
1.32347	-0.264951
1.32416	-0.264756
1.32484	-0.264952
1.32553	-0.265224
1.32622	-0.264602
1.32691	-0.264769
1.32759	-0.264356
1.32828	-0.26406
1.32897	-0.264146
1.32965	-0.264344
1.33034	-0.264359
1.33103	-0.264878
1.33171	-0.263641
1.3324	-0.26373
1.33309	-0.263781
1.33377	-0.263377
1.33446	-0.262953
1.33515	-0.262877
1.33584	-0.261844
1.33652	-0.261719
1.33721	-0.261864
1.3379	-0.261063
1.33858	-0.260651
1.33927	-0.261129
1.33996	-0.261176
1.34065	-0.260712
1.34133	-0.261437
1.34202	-0.261367
1.34271	-0.261382
1.34339	-0.261282
1.34408	-0.260819
1.34477	-0.260825
[truncated: 39,872 more rows]

## Sheet: Fig 1C CwlD-GerS
mL	mAU
-0.027969	0
-0.027284	1.54458
-0.026598	1.54391
-0.025913	1.54382
-0.025227	1.54418
-0.024542	1.54468
-0.023857	1.54464
-0.023171	1.54436
-0.022486	1.54398
-0.021801	1.54418
-0.021115	1.54643
-0.02043	1.54766
-0.019745	1.54702
-0.019059	1.54783
-0.018374	1.5489
-0.017689	1.55049
-0.017003	1.5509
-0.016318	1.55129
-0.015633	1.55144
-0.014947	1.55163
-0.014262	1.55139
-0.013576	1.5505
-0.012891	1.55117
-0.012206	1.55126
-0.01152	1.55115
-0.010835	1.55134
-0.01015	1.55174
-0.009464	1.55174
-0.008779	1.55193
-0.008094	1.55199
-0.007408	1.55244
-0.006723	1.55279
-0.006038	1.55279
-0.005352	1.54307
-0.004667	0.266542
-0.003982	-0.000299
-0.003296	-0.000239
-0.002611	-4.1e-05
-0.001925	4e-06
-0.00124	0.000867
-0.000555	0.001027
0.000131	0.001868
0.000816	0.002252
0.001501	0.000915
0.002187	0.001052
0.002872	0.001438
0.003557	0.001651
0.004243	0.000799
0.004928	-0.000177
0.005613	-0.000407
0.006299	-0.001155
0.006984	-0.001661
0.007669	-0.002077
0.008355	-0.002447
0.00904	-0.002514
0.009726	-0.001753
0.010411	-0.002037
0.011096	-0.002395
0.011782	-0.002728
0.012467	-0.00302
0.013152	-0.002326
0.013838	-0.002355
0.014523	-0.002096
0.015208	-0.001425
0.015894	-0.000485
0.016579	0.000398
0.017264	0.000708
0.01795	0.000772
0.018635	0.001184
0.01932	0.001514
0.020006	0.001485
0.020691	0.00146
0.021377	0.002134
0.022062	0.003199
0.022747	0.00407
0.023433	0.004746
0.024118	0.005296
0.024803	0.005532
0.025489	0.005795
0.026174	0.006011
0.026859	0.005912
0.027545	0.005744
0.02823	0.005586
0.028915	0.004644
0.029601	0.003804
0.030286	0.003346
0.030971	0.002673
0.031657	0.001467
0.032342	0.000127
0.033027	-0.001681
0.033713	-0.002945
0.034398	-0.004094
0.035084	-0.005528
0.035769	-0.00654
0.036454	-0.007643
0.03714	-0.008859
0.037825	-0.010189
0.03851	-0.011785
0.039196	-0.01397
0.039881	-0.016082
0.040566	-0.018019
0.041252	-0.019316
0.041937	-0.020927
0.042622	-0.022966
0.043308	-0.025418
0.043993	-0.028126
0.044678	-0.030558
0.045364	-0.031931
0.046049	-0.03249
0.046735	-0.033426
0.04742	-0.034961
0.048105	-0.03585
0.048791	-0.037842
0.049476	-0.039533
0.050161	-0.04201
0.050847	-0.044811
0.051532	-0.047282
0.052217	-0.049854
0.052903	-0.052955
0.053588	-0.056359
0.054273	-0.059556
0.054959	-0.062525
0.055644	-0.065695
0.056329	-0.069749
0.057015	-0.073379
0.0577	-0.077012
0.058386	-0.080997
0.059071	-0.085208
0.059756	-0.089003
0.060442	-0.09361
0.061127	-0.097773
0.061812	-0.102277
0.062498	-0.107257
0.063183	-0.112546
0.063868	-0.117875
0.064554	-0.122609
0.065239	-0.127279
0.065924	-0.132172
0.06661	-0.136936
0.067295	-0.140978
0.06798	-0.144923
0.068666	-0.148799
0.069351	-0.152612
0.070037	-0.156593
0.070722	-0.160707
0.071407	-0.164528
0.072093	-0.167933
0.072778	-0.170918
0.073463	-0.173677
0.074149	-0.176531
0.074834	-0.179655
0.075519	-0.182702
0.076205	-0.185177
0.07689	-0.187543
0.077575	-0.190477
0.078261	-0.193658
0.078946	-0.1962
0.079631	-0.198253
0.080317	-0.200711
0.081002	-0.203118
0.081688	-0.205428
0.082373	-0.207684
0.083058	-0.209953
0.083744	-0.21235
0.084429	-0.21381
0.085114	-0.215068
0.0858	-0.216486
0.086485	-0.218112
0.08717	-0.220522
0.087856	-0.223164
0.088541	-0.225456
0.089226	-0.227213
0.089912	-0.228437
0.090597	-0.229298
0.091282	-0.230617
0.091968	-0.231767
0.092653	-0.232976
0.093339	-0.234227
0.094024	-0.235413
0.094709	-0.236551
0.095395	-0.237042
0.09608	-0.237676
0.096765	-0.237926
0.097451	-0.237513
0.098136	-0.236765
0.098821	-0.23778
0.099507	-0.237534
0.100192	-0.23728
0.100877	-0.236672
0.101563	-0.235809
0.102248	-0.235523
0.102933	-0.234987
0.103619	-0.233964
0.104304	-0.232999
0.10499	-0.232114
0.105675	-0.231335
0.10636	-0.23102
0.107046	-0.2293
0.107731	-0.227378
0.108416	-0.225716
0.109102	-0.224206
0.109787	-0.222522
0.110472	-0.220686
0.111158	-0.218842
0.111843	-0.216058
0.112528	-0.213336
0.113214	-0.210704
0.113899	-0.207455
0.114584	-0.204397
0.11527	-0.20035
0.115955	-0.195453
0.116641	-0.189813
0.117326	-0.183932
0.118011	-0.178611
0.118697	-0.172632
0.119382	-0.165952
0.120067	-0.159425
0.120753	-0.152955
0.121438	-0.146193
0.122123	-0.138941
0.122809	-0.132098
0.123494	-0.124984
0.124179	-0.117103
0.124865	-0.108686
0.12555	-0.100304
0.126235	-0.092288
0.126921	-0.084183
0.127606	-0.075523
0.128292	-0.066349
0.128977	-0.056888
0.129662	-0.047365
0.130348	-0.037298
0.131033	-0.027457
0.131718	-0.017747
0.132404	-0.007954
0.133089	0.002386
0.133774	0.013888
0.13446	0.025727
0.135145	0.03809
0.13583	0.050702
0.136516	0.062996
0.137201	0.074563
0.137886	0.085032
0.138572	0.095965
0.139257	0.10747
0.139942	0.119971
0.140628	0.134032
0.141313	0.147377
0.141999	0.161136
0.142684	0.174397
0.143369	0.187805
0.144055	0.201855
0.14474	0.21515
0.145425	0.228514
0.146111	0.241299
0.146796	0.254687
0.147481	0.268232
0.148167	0.280909
0.148852	0.293897
0.149537	0.306819
0.150223	0.319647
0.150908	0.331961
0.151593	0.34378
0.152279	0.355591
0.152964	0.367573
0.15365	0.379325
0.154335	0.391708
0.15502	0.403219
0.155706	0.413422
0.156391	0.424347
0.157076	0.433422
0.157762	0.442228
0.158447	0.450474
0.159132	0.458476
0.159818	0.466322
0.160503	0.472766
0.161188	0.480186
0.161874	0.48723
0.162559	0.493385
0.163244	0.499044
0.16393	0.504922
0.164615	0.510655
0.165301	0.516219
0.165986	0.520569
0.166671	0.524798
0.167357	0.52926
0.168042	0.533321
0.168727	0.537336
0.169413	0.541395
0.170098	0.545291
0.170783	0.548745
0.171469	0.551594
0.172154	0.55396
0.172839	0.555989
0.173525	0.557395
0.17421	0.558862
0.174895	0.559936
0.175581	0.560083
0.176266	0.559806
0.176952	0.559849
0.177637	0.558978
0.178322	0.557923
0.179008	0.557007
0.179693	0.556003
0.180378	0.553804
0.181064	0.552573
0.181749	0.550419
0.182434	0.54757
0.18312	0.544421
0.183805	0.541204
0.18449	0.538242
0.185176	0.535372
0.185861	0.532638
0.186546	0.530135
0.187232	0.527794
0.187917	0.525237
0.188603	0.520594
0.189288	0.517465
0.189973	0.514074
0.190659	0.510338
0.191344	0.506765
0.192029	0.503274
0.192715	0.500021
0.1934	0.49685
0.194085	0.493583
0.194771	0.490223
0.195456	0.486114
0.196141	0.481726
0.196827	0.4778
0.197512	0.473731
0.198197	0.468987
0.198883	0.465454
0.199568	0.461267
0.200254	0.457066
0.200939	0.452928
0.201624	0.448958
0.20231	0.445175
0.202995	0.440841
0.20368	0.436546
0.204366	0.433423
0.205051	0.43046
0.205736	0.427155
0.206422	0.424073
0.207107	0.420588
0.207792	0.417092
0.208478	0.413987
0.209163	0.410909
0.209848	0.407493
0.210534	0.403866
0.211219	0.399908
0.211904	0.395439
0.21259	0.391256
0.213275	0.387353
0.213961	0.383443
0.214646	0.379826
0.215331	0.376821
0.216017	0.373163
0.216702	0.369837
0.217387	0.366772
0.218073	0.362939
0.218758	0.357776
0.219443	0.35496
0.220129	0.351723
0.220814	0.347883
0.221499	0.344118
0.222185	0.341307
0.22287	0.337819
0.223555	0.334681
0.224241	0.331992
0.224926	0.329248
0.225612	0.325907
0.226297	0.321754
0.226982	0.318114
0.227668	0.314636
0.228353	0.310636
0.229038	0.306874
0.229724	0.30393
0.230409	0.30137
0.231094	0.298839
0.23178	0.296329
0.232465	0.294088
0.23315	0.291227
0.233836	0.288036
0.234521	0.285202
0.235206	0.282218
0.235892	0.278837
0.236577	0.275649
0.237263	0.272077
0.237948	0.269172
0.238633	0.266849
0.239319	0.26442
0.240004	0.261806
0.240689	0.260621
0.241375	0.258305
0.24206	0.256177
0.242745	0.254186
0.243431	0.25186
0.244116	0.2494
0.244801	0.247461
0.245487	0.244419
0.246172	0.241833
0.246857	0.238981
0.247543	0.235745
0.248228	0.23279
0.248914	0.231238
0.249599	0.227926
0.250284	0.225609
0.25097	0.2236
0.251655	0.221671
0.25234	0.219897
0.253026	0.218181
0.253711	0.216489
0.254396	0.214303
0.255082	0.211736
0.255767	0.208972
0.256452	0.206307
0.257138	0.20465
0.257823	0.202456
0.258508	0.199967
0.259194	0.197588
0.259879	0.195344
0.260565	0.193084
0.26125	0.191777
0.261935	0.190701
0.262621	0.18912
0.263306	0.18772
0.263991	0.186061
0.264677	0.183834
0.265362	0.181989
0.266047	0.180466
0.266733	0.179734
0.267418	0.17841
0.268103	0.176582
0.268789	0.174856
0.269474	0.173516
0.270159	0.17246
0.270845	0.172189
0.27153	0.169796
0.272216	0.167854
0.272901	0.165816
0.273586	0.164063
0.274272	0.162745
0.274957	0.161537
0.275642	0.160086
0.276328	0.159124
0.277013	0.158666
0.277698	0.157336
0.278384	0.155735
0.279069	0.154391
0.279754	0.152917
0.28044	0.150571
0.281125	0.148225
0.28181	0.14707
0.282496	0.145201
0.283181	0.143422
0.283866	0.142164
0.284552	0.141239
0.285237	0.140113
0.285923	0.138739
0.286608	0.136428
0.287293	0.134533
0.287979	0.133047
0.288664	0.131612
0.289349	0.130228
0.290035	0.12936
0.29072	0.12733
0.291405	0.125531
0.292091	0.123025
0.292776	0.121243
0.293461	0.119939
0.294147	0.118173
0.294832	0.116843
0.295517	0.115887
0.296203	0.114813
0.296888	0.113409
0.297574	0.112155
0.298259	0.111352
0.298944	0.111003
0.29963	0.110585
0.300315	0.109659
0.301	0.108168
0.301686	0.10662
0.302371	0.10566
0.303056	0.103884
0.303742	0.10156
0.304427	0.100317
0.305112	0.09898
0.305798	0.097329
0.306483	0.096569
0.307168	0.095112
0.307854	0.09347
0.308539	0.092303
0.309225	0.091084
0.30991	0.089359
0.310595	0.087427
0.311281	0.085274
0.311966	0.084265
0.312651	0.083562
0.313337	0.082856
0.314022	0.081994
0.314707	0.080712
0.315393	0.078956
0.316078	0.077772
0.316763	0.076686
0.317449	0.075337
0.318134	0.074027
0.318819	0.0732
0.319505	0.072181
0.32019	0.070828
0.320876	0.070369
0.321561	0.06948
0.322246	0.068367
0.322932	0.067335
0.323617	0.066367
0.324302	0.065269
0.324988	0.064131
0.325673	0.062857
0.326358	0.06199
0.327044	0.061263
0.327729	0.060495
0.328414	0.05991
0.3291	0.059347
0.329785	0.057858
0.33047	0.056363
0.331156	0.055678
0.331841	0.055365
0.332527	0.055541
0.333212	0.054865
0.333897	0.053443
0.334583	0.052789
0.335268	0.05245
0.335953	0.050966
0.336639	0.049935
0.337324	0.049408
0.338009	0.04878
0.338695	0.048018
0.33938	0.047593
0.340065	0.047446
0.340751	0.04629
0.341436	0.046234
0.342121	0.045356
0.342807	0.044493
0.343492	0.044133
0.344178	0.043593
0.344863	0.041955
0.345548	0.041241
0.346234	0.039951
0.346919	0.038689
0.347604	0.037824
0.34829	0.037187
0.348975	0.036487
0.34966	0.036487
0.350346	0.03596
0.351031	0.034834
0.351716	0.033912
0.352402	0.033509
0.353087	0.032907
0.353772	0.031284
0.354458	0.030323
0.355143	0.029633
0.355828	0.028297
0.356514	0.026333
0.357199	0.024935
0.357885	0.023991
0.35857	0.023238
0.359255	0.022444
0.359941	0.021392
0.360626	0.020186
0.361311	0.019153
0.361997	0.018463
0.362682	0.017473
0.363367	0.016735
0.364053	0.016017
0.364738	0.01492
0.365423	0.013489
0.366109	0.012313
0.366794	0.01092
0.36748	0.010287
0.368165	0.009692
0.36885	0.008822
0.369536	0.00806
0.370221	0.007403
0.370906	0.006295
0.371592	0.005266
0.372277	0.004078
0.372962	0.002984
0.373648	0.002237
0.374333	0.001625
0.375018	0.000839
0.375704	1e-06
0.376389	-0.000295
0.377074	-0.000437
0.37776	-0.001869
0.378445	-0.003102
0.37913	-0.004674
0.379816	-0.006313
0.380501	-0.007593
0.381187	-0.008468
0.381872	-0.00944
0.382557	-0.009994
0.383243	-0.010548
0.383928	-0.010867
0.384613	-0.011232
0.385299	-0.011914
0.385984	-0.013075
0.386669	-0.01464
0.387355	-0.014795
0.38804	-0.015563
0.388725	-0.016288
0.389411	-0.016998
0.390096	-0.017763
0.390781	-0.018485
0.391467	-0.018832
0.392152	-0.019451
0.392838	-0.020407
0.393523	-0.020474
0.394208	-0.020845
0.394894	-0.021606
0.395579	-0.021699
0.396264	-0.021772
0.39695	-0.021658
0.397635	-0.022329
0.39832	-0.022788
0.399006	-0.02327
0.399691	-0.023717
0.400376	-0.023749
0.401062	-0.023723
0.401747	-0.024076
0.402432	-0.023807
0.403118	-0.024738
0.403803	-0.025148
0.404489	-0.024768
0.405174	-0.024768
0.405859	-0.024639
0.406545	-0.025191
0.40723	-0.025913
0.407915	-0.026391
0.408601	-0.026744
0.409286	-0.027766
0.409971	-0.028429
0.410657	-0.028805
0.411342	-0.029363
0.412027	-0.030027
0.412713	-0.030809
0.413398	-0.032241
0.414083	-0.032715
0.414769	-0.033139
0.415454	-0.033576
0.41614	-0.033949
0.416825	-0.034311
0.41751	-0.035369
0.418196	-0.035342
0.418881	-0.035397
0.419566	-0.035371
0.420252	-0.035238
0.420937	-0.035331
0.421622	-0.03647
0.422308	-0.037668
0.422993	-0.038744
0.423678	-0.039014
0.424364	-0.039437
0.425049	-0.040306
0.425734	-0.040904
0.42642	-0.04124
0.427105	-0.040825
0.427791	-0.041805
0.428476	-0.042823
0.429161	-0.043796
0.429847	-0.044822
0.430532	-0.045614
0.431217	-0.04576
0.431903	-0.045744
0.432588	-0.046897
0.433273	-0.047359
0.433959	-0.048211
0.434644	-0.048488
0.435329	-0.048988
0.436015	-0.049615
0.4367	-0.049643
0.437385	-0.051307
0.438071	-0.051605
0.438756	-0.05295
0.439442	-0.053672
0.440127	-0.053698
0.440812	-0.053837
0.441498	-0.054531
0.442183	-0.055461
0.442868	-0.056899
0.443554	-0.056637
0.444239	-0.057783
0.444924	-0.058397
0.44561	-0.058989
0.446295	-0.059727
0.44698	-0.059839
0.447666	-0.059815
0.448351	-0.060515
0.449036	-0.060432
0.449722	-0.060681
0.450407	-0.060744
0.451093	-0.060573
0.451778	-0.060822
0.452463	-0.061101
0.453149	-0.060703
0.453834	-0.060608
0.454519	-0.06176
0.455205	-0.06245
0.45589	-0.062218
0.456575	-0.062215
0.457261	-0.062201
0.457946	-0.063153
0.458631	-0.063624
0.459317	-0.063717
0.460002	-0.063961
0.460687	-0.064413
0.461373	-0.063572
0.462058	-0.063549
0.462743	-0.063683
0.463429	-0.064217
0.464114	-0.064923
0.4648	-0.065086
0.465485	-0.065616
0.46617	-0.066126
0.466856	-0.066549
0.467541	-0.066372
0.468226	-0.066054
0.468912	-0.066217
0.469597	-0.066396
0.470282	-0.065738
0.470968	-0.06569
0.471653	-0.066134
0.472338	-0.066104
0.473024	-0.066011
0.473709	-0.066782
0.474395	-0.066875
0.47508	-0.067342
0.475765	-0.068171
0.476451	-0.068966
0.477136	-0.06913
0.477821	-0.069114
0.478507	-0.069217
0.479192	-0.068452
0.479877	-0.068611
0.480563	-0.069763
0.481248	-0.070409
0.481933	-0.070237
0.482619	-0.070058
0.483304	-0.069816
0.483989	-0.069199
0.484675	-0.069664
0.48536	-0.070015
0.486045	-0.070333
0.486731	-0.070336
0.487416	-0.070506
0.488102	-0.070821
0.488787	-0.071151
0.489472	-0.071366
0.490158	-0.070913
0.490843	-0.071201
0.491528	-0.071183
0.492214	-0.071424
0.492899	-0.071546
0.493584	-0.071773
0.49427	-0.071839
0.494955	-0.070206
0.49564	-0.070586
0.496326	-0.070856
0.497011	-0.070833
0.497696	-0.070696
0.498382	-0.071207
0.499067	-0.07237
0.499753	-0.073112
0.500438	-0.073694
0.501123	-0.074136
0.501809	-0.074901
0.502494	-0.07514
0.503179	-0.074966
0.503865	-0.074987
0.50455	-0.075469
0.505235	-0.07538
0.505921	-0.074543
0.506606	-0.074296
0.507291	-0.074417
0.507977	-0.07437
0.508662	-0.074117
0.509347	-0.074119
0.510033	-0.074744
0.510718	-0.075512
0.511404	-0.075578
0.512089	-0.075874
0.512774	-0.076539
0.51346	-0.07635
0.514145	-0.076463
0.51483	-0.075862
0.515516	-0.075788
0.516201	-0.075663
0.516886	-0.075621
0.517572	-0.076583
0.518257	-0.077166
0.518942	-0.077238
0.519628	-0.077077
0.520313	-0.076772
0.520998	-0.076389
0.521684	-0.076036
0.522369	-0.076834
0.523055	-0.076474
0.52374	-0.076799
0.524425	-0.07757
0.525111	-0.077981
0.525796	-0.077652
0.526481	-0.076656
0.527167	-0.076528
0.527852	-0.076317
0.528537	-0.075864
0.529223	-0.07564
0.529908	-0.076173
0.530593	-0.076769
0.531279	-0.076878
0.531964	-0.077378
0.532649	-0.077848
0.533335	-0.078256
0.53402	-0.078292
0.534706	-0.07838
0.535391	-0.079775
0.536076	-0.079775
0.536762	-0.079792
0.537447	-0.080799
0.538132	-0.081101
0.538818	-0.081193
0.539503	-0.081373
0.540188	-0.081601
0.540874	-0.081794
0.541559	-0.081666
0.542244	-0.080699
0.54293	-0.080729
0.543615	-0.080722
0.5443	-0.080592
0.544986	-0.080253
0.545671	-0.080139
0.546356	-0.080711
0.547042	-0.081144
0.547727	-0.082153
0.548413	-0.082945
0.549098	-0.083303
0.549783	-0.083413
0.550469	-0.083219
0.551154	-0.082832
0.551839	-0.082922
0.552525	-0.082233
0.55321	-0.081962
0.553895	-0.081885
0.554581	-0.082574
0.555266	-0.082941
0.555951	-0.082499
0.556637	-0.083187
0.557322	-0.081732
0.558007	-0.081209
0.558693	-0.081263
0.559378	-0.081557
0.560064	-0.081947
0.560749	-0.082288
0.561434	-0.08233
0.56212	-0.082098
0.562805	-0.082286
0.56349	-0.082169
0.564176	-0.082262
0.564861	-0.082528
0.565546	-0.082736
0.566232	-0.08313
0.566917	-0.083059
0.567602	-0.08369
0.568288	-0.084702
0.568973	-0.085444
0.569658	-0.085626
0.570344	-0.085867
0.571029	-0.08661
0.571715	-0.086917
0.5724	-0.086615
0.573085	-0.086369
0.573771	-0.086696
0.574456	-0.087308
0.575141	-0.087043
0.575827	-0.087474
0.576512	-0.088376
0.577197	-0.088534
0.577883	-0.087912
0.578568	-0.087396
0.579253	-0.087177
0.579939	-0.08646
0.580624	-0.086047
0.581309	-0.085914
0.581995	-0.086006
0.58268	-0.08625
0.583366	-0.08659
0.584051	-0.087006
0.584736	-0.086748
0.585422	-0.087281
0.586107	-0.087602
0.586792	-0.087945
0.587478	-0.087837
0.588163	-0.087597
0.588848	-0.088036
0.589534	-0.08824
0.590219	-0.088054
0.590904	-0.088499
0.59159	-0.089197
0.592275	-0.089543
0.59296	-0.089596
0.593646	-0.089819
0.594331	-0.090091
0.595017	-0.089155
0.595702	-0.089454
0.596387	-0.089382
0.597073	-0.090283
0.597758	-0.090494
0.598443	-0.090053
0.599129	-0.089682
0.599814	-0.089649
0.600499	-0.089489
0.601185	-0.08917
0.60187	-0.089093
0.602555	-0.08959
0.603241	-0.090412
0.603926	-0.090838
0.604611	-0.090577
0.605297	-0.091002
0.605982	-0.091351
0.606668	-0.091429
0.607353	-0.091572
0.608038	-0.091362
0.608724	-0.090649
0.609409	-0.089889
0.610094	-0.090057
0.61078	-0.09037
0.611465	-0.090625
0.61215	-0.091455
0.612836	-0.091921
0.613521	-0.091817
0.614206	-0.091482
0.614892	-0.090881
0.615577	-0.09132
0.616262	-0.0913
0.616948	-0.091475
0.617633	-0.091981
0.618318	-0.092539
0.619004	-0.092129
0.619689	-0.092394
0.620375	-0.092898
0.62106	-0.093485
0.621745	-0.09389
0.622431	-0.093956
0.623116	-0.093815
0.623801	-0.094491
0.624487	-0.095406
0.625172	-0.095709
0.625857	-0.095449
0.626543	-0.0951
0.627228	-0.095306
0.627913	-0.095896
0.628599	-0.095009
0.629284	-0.094601
0.629969	-0.094996
0.630655	-0.095658
0.63134	-0.09554
0.632026	-0.095404
0.632711	-0.095584
0.633396	-0.096242
0.634082	-0.096903
0.634767	-0.097253
0.635452	-0.097671
0.636138	-0.098333
0.636823	-0.097552
0.637508	-0.096901
0.638194	-0.097291
0.638879	-0.098397
0.639564	-0.099416
0.64025	-0.099991
0.640935	-0.100422
0.641621	-0.100934
0.642306	-0.101303
0.642991	-0.101515
0.643677	-0.101479
0.644362	-0.101105
0.645047	-0.100819
0.645733	-0.101008
0.646418	-0.101205
0.647103	-0.102213
0.647789	-0.10256
0.648474	-0.1027
0.649159	-0.102853
0.649845	-0.102843
0.65053	-0.102611
0.651215	-0.102376
0.651901	-0.102286
0.652586	-0.101253
0.653271	-0.101873
0.653957	-0.102491
0.654642	-0.103604
0.655328	-0.104331
0.656013	-0.10454
0.656698	-0.104927
0.657384	-0.105093
0.658069	-0.10492
0.658754	-0.105442
0.65944	-0.106196
0.660125	-0.10654
0.66081	-0.106247
0.661496	-0.105873
0.662181	-0.106822
0.662866	-0.107311
0.663552	-0.107321
0.664237	-0.10745
0.664922	-0.107779
0.665608	-0.108358
0.666293	-0.109005
0.666979	-0.108812
0.667664	-0.108704
0.668349	-0.109386
0.669035	-0.109185
0.66972	-0.109197
0.670405	-0.109473
0.671091	-0.109387
0.671776	-0.109192
0.672461	-0.109726
0.673147	-0.109849
0.673832	-0.109416
0.674517	-0.109033
0.675203	-0.10927
0.675888	-0.109149
0.676573	-0.109514
0.677259	-0.109786
0.677944	-0.109722
0.67863	-0.109496
0.679315	-0.109501
0.68	-0.110002
0.680686	-0.109557
0.681371	-0.110218
0.682056	-0.111113
0.682742	-0.111482
0.683427	-0.111423
0.684112	-0.111694
0.684798	-0.112413
0.685483	-0.113135
0.686168	-0.113628
0.686854	-0.113332
0.687539	-0.112739
0.688224	-0.112653
0.68891	-0.113277
0.689595	-0.113598
0.69028	-0.113374
0.690966	-0.114393
0.691651	-0.114312
0.692337	-0.114031
0.693022	-0.113554
0.693707	-0.113098
0.694393	-0.113352
0.695078	-0.113941
0.695763	-0.114616
0.696449	-0.113876
0.697134	-0.113316
0.697819	-0.112907
0.698505	-0.113023
0.69919	-0.113457
0.699875	-0.113538
0.700561	-0.11379
0.701246	-0.114747
0.701932	-0.114735
0.702617	-0.114772
0.703302	-0.11528
0.703988	-0.11588
0.704673	-0.116046
0.705358	-0.115885
0.706044	-0.116546
0.706729	-0.116464
0.707414	-0.116492
0.7081	-0.116712
0.708785	-0.117297
0.70947	-0.117613
0.710156	-0.116653
0.710841	-0.116792
0.711526	-0.117252
0.712212	-0.117421
0.712897	-0.117054
0.713583	-0.116902
0.714268	-0.117482
0.714953	-0.118424
0.715639	-0.119117
0.716324	-0.119086
0.717009	-0.118545
0.717695	-0.118187
0.71838	-0.118114
0.719065	-0.118401
0.719751	-0.11917
0.720436	-0.120083
0.721121	-0.119264
0.721807	-0.118707
0.722492	-0.119336
0.723177	-0.12009
0.723863	-0.120623
0.724548	-0.12106
0.725233	-0.120504
0.725919	-0.120588
0.726604	-0.121136
0.72729	-0.121443
0.727975	-0.121264
0.72866	-0.12112
0.729346	-0.121161
0.730031	-0.122028
0.730716	-0.121494
0.731402	-0.120816
0.732087	-0.120995
0.732772	-0.121886
0.733458	-0.122358
0.734143	-0.122364
0.734828	-0.122425
0.735514	-0.122212
0.736199	-0.12182
0.736884	-0.122363
0.73757	-0.12342
0.738255	-0.12438
0.738941	-0.124206
0.739626	-0.123922
0.740311	-0.124299
0.740997	-0.124441
0.741682	-0.124082
0.742367	-0.12411
0.743053	-0.124036
0.743738	-0.123534
0.744423	-0.122881
0.745109	-0.122715
0.745794	-0.123336
0.746479	-0.123778
0.747165	-0.124425
0.74785	-0.124603
0.748535	-0.123693
0.749221	-0.123049
0.749906	-0.123083
0.750592	-0.123348
0.751277	-0.123793
0.751962	-0.123882
0.752648	-0.123874
0.753333	-0.124573
0.754018	-0.125172
0.754704	-0.124879
0.755389	-0.124117
0.756074	-0.123855
0.75676	-0.124606
0.757445	-0.125779
0.75813	-0.126036
0.758816	-0.126202
0.759501	-0.12489
0.760186	-0.123689
0.760872	-0.122976
0.761557	-0.122794
0.762243	-0.12326
0.762928	-0.122656
0.763613	-0.121887
0.764299	-0.121546
0.764984	-0.121808
0.765669	-0.121928
0.766355	-0.121633
0.76704	-0.121488
0.767725	-0.121947
0.768411	-0.121235
0.769096	-0.121631
0.769781	-0.121816
0.770467	-0.12217
0.771152	-0.122794
0.771837	-0.123196
0.772523	-0.123458
0.773208	-0.123621
0.773894	-0.123601
0.774579	-0.123152
0.775264	-0.12293
0.77595	-0.123209
0.776635	-0.123546
0.77732	-0.123134
0.778006	-0.123468
0.778691	-0.123768
0.779376	-0.123778
0.780062	-0.123488
0.780747	-0.123206
0.781432	-0.122435
0.782118	-0.122406
0.782803	-0.122011
0.783488	-0.121647
0.784174	-0.121508
0.784859	-0.121576
0.785545	-0.121868
0.78623	-0.120445
0.786915	-0.120003
0.787601	-0.12005
0.788286	-0.120475
0.788971	-0.120944
0.789657	-0.12106
0.790342	-0.121552
0.791027	-0.120952
0.791713	-0.120881
0.792398	-0.120351
0.793083	-0.120015
0.793769	-0.120102
0.794454	-0.119838
0.795139	-0.119557
0.795825	-0.119874
0.79651	-0.12006
0.797195	-0.119545
0.797881	-0.119806
0.798566	-0.120943
0.799252	-0.122006
0.799937	-0.122601
0.800622	-0.123665
0.801308	-0.12513
0.801993	-0.125174
0.802678	-0.125047
0.803364	-0.125278
0.804049	-0.125345
0.804734	-0.125145
0.80542	-0.125476
0.806105	-0.125719
0.80679	-0.12617
0.807476	-0.126652
0.808161	-0.127004
0.808846	-0.127299
0.809532	-0.127258
0.810217	-0.126871
0.810903	-0.126984
0.811588	-0.126903
0.812273	-0.127532
0.812959	-0.128015
0.813644	-0.128247
0.814329	-0.128221
0.815015	-0.128081
0.8157	-0.128029
0.816385	-0.127168
0.817071	-0.127007
0.817756	-0.127258
0.818441	-0.127554
0.819127	-0.127791
0.819812	-0.128177
0.820498	-0.128986
0.821183	-0.129624
0.821868	-0.129198
0.822554	-0.130404
0.823239	-0.131116
0.823924	-0.131325
0.82461	-0.13136
0.825295	-0.131117
0.82598	-0.131799
0.826666	-0.131783
0.827351	-0.13235
0.828036	-0.13315
0.828722	-0.133734
0.829407	-0.133909
0.830092	-0.133952
0.830778	-0.134571
0.831463	-0.134573
0.832148	-0.134899
0.832834	-0.135333
0.833519	-0.13563
0.834205	-0.135941
0.83489	-0.136287
0.835575	-0.136167
0.836261	-0.136728
0.836946	-0.137636
0.837631	-0.138082
0.838317	-0.137393
0.839002	-0.13652
0.839687	-0.136511
0.840373	-0.136457
0.841058	-0.136694
0.841743	-0.137074
0.842429	-0.136786
0.843114	-0.13631
0.843799	-0.13665
0.844485	-0.137075
0.84517	-0.137018
0.845856	-0.136631
0.846541	-0.13685
0.847226	-0.13719
0.847912	-0.136746
0.848597	-0.137224
0.849282	-0.137431
0.849968	-0.137468
0.850653	-0.137903
0.851338	-0.137694
0.852024	-0.137994
0.852709	-0.137092
0.853394	-0.137382
0.85408	-0.137982
0.854765	-0.138357
0.85545	-0.13857
0.856136	-0.138846
0.856821	-0.139208
0.857507	-0.139903
0.858192	-0.138968
0.858877	-0.138698
0.859563	-0.138589
0.860248	-0.138264
0.860933	-0.138471
0.861619	-0.139342
0.862304	-0.139687
0.862989	-0.13922
0.863675	-0.140366
0.86436	-0.140945
0.865045	-0.141361
0.865731	-0.141516
0.866416	-0.141922
0.867101	-0.142499
0.867787	-0.142177
0.868472	-0.141686
0.869157	-0.141606
0.869843	-0.142204
0.870528	-0.142553
0.871214	-0.142824
0.871899	-0.143349
0.872584	-0.143929
0.87327	-0.143799
0.873955	-0.143892
0.87464	-0.144311
0.875326	-0.144776
0.876011	-0.144959
0.876696	-0.144842
0.877382	-0.144711
0.878067	-0.144711
0.878752	-0.144908
0.879438	-0.145506
0.880123	-0.145643
0.880809	-0.1451
0.881494	-0.144396
0.882179	-0.144365
0.882865	-0.145341
0.88355	-0.145512
0.884235	-0.145738
0.884921	-0.145728
0.885606	-0.145446
0.886291	-0.145098
0.886977	-0.144862
0.887662	-0.145379
0.888347	-0.145302
0.889033	-0.145272
0.889718	-0.145105
0.890403	-0.144654
0.891089	-0.144968
0.891774	-0.14442
0.89246	-0.144698
0.893145	-0.144468
0.89383	-0.144306
0.894516	-0.144631
0.895201	-0.14511
0.895886	-0.145386
0.896572	-0.145476
0.897257	-0.145198
0.897942	-0.145181
0.898628	-0.145397
0.899313	-0.145489
0.899998	-0.145233
0.900684	-0.144927
0.901369	-0.145391
0.902054	-0.145494
0.90274	-0.145526
0.903425	-0.145347
0.90411	-0.144886
0.904796	-0.144415
0.905481	-0.144416
0.906167	-0.144799
0.906852	-0.143978
0.907537	-0.143396
0.908223	-0.143799
0.908908	-0.143805
0.909593	-0.143168
0.910279	-0.142733
0.910964	-0.142727
0.911649	-0.143372
0.912335	-0.143976
0.91302	-0.14479
0.913705	-0.144969
0.914391	-0.144575
0.915076	-0.144334
0.915761	-0.144545
0.916447	-0.1442
0.917132	-0.144493
0.917818	-0.144528
0.918503	-0.144696
0.919188	-0.144539
0.919874	-0.144046
0.920559	-0.14364
0.921244	-0.14386
0.92193	-0.144896
0.922615	-0.144963
0.9233	-0.144728
0.923986	-0.144723
0.924671	-0.145097
0.925356	-0.145662
0.926042	-0.146008
0.926727	-0.145805
0.927412	-0.145479
0.928098	-0.145354
0.928783	-0.145585
0.929469	-0.146354
0.930154	-0.147216
0.930839	-0.147242
0.931525	-0.148121
0.93221	-0.147917
0.932895	-0.147668
0.933581	-0.147012
0.934266	-0.146221
0.934951	-0.145639
0.935637	-0.14539
0.936322	-0.145539
0.937007	-0.145453
0.937693	-0.145596
0.938378	-0.146039
0.939063	-0.146634
0.939749	-0.146911
0.940434	-0.147457
0.94112	-0.147476
0.941805	-0.147795
0.94249	-0.147933
0.943176	-0.147761
0.943861	-0.147605
0.944546	-0.148011
0.945232	-0.147826
0.945917	-0.147767
0.946602	-0.147682
0.947288	-0.147708
0.947973	-0.148007
0.948658	-0.147653
0.949344	-0.148037
0.950029	-0.148007
0.950714	-0.148012
0.9514	-0.147952
0.952085	-0.147183
0.952771	-0.146894
0.953456	-0.146067
0.954141	-0.146009
0.954827	-0.146447
0.955512	-0.146671
0.956197	-0.146415
0.956883	-0.146764
0.957568	-0.146255
0.958253	-0.14642
0.958939	-0.146298
0.959624	-0.146237
0.960309	-0.146678
0.960995	-0.147526
0.96168	-0.148045
0.962365	-0.147342
0.963051	-0.14778
0.963736	-0.148315
0.964422	-0.147748
0.965107	-0.147422
0.965792	-0.147211
0.966478	-0.147026
0.967163	-0.147437
0.967848	-0.14822
0.968534	-0.148665
0.969219	-0.14795
0.969904	-0.147378
0.97059	-0.147244
0.971275	-0.14723
0.97196	-0.147375
0.972646	-0.147849
0.973331	-0.148329
0.974016	-0.148669
0.974702	-0.148268
0.975387	-0.148452
0.976073	-0.148666
0.976758	-0.148987
0.977443	-0.149414
0.978129	-0.149501
0.978814	-0.148976
0.979499	-0.149246
0.980185	-0.149137
0.98087	-0.148714
0.981555	-0.148415
0.982241	-0.14863
0.982926	-0.149344
0.983611	-0.149869
0.984297	-0.149443
0.984982	-0.149079
0.985667	-0.148797
0.986353	-0.148785
0.987038	-0.148875
0.987723	-0.148807
0.988409	-0.148942
0.989094	-0.149308
0.98978	-0.15037
0.990465	-0.150478
0.99115	-0.15034
0.991836	-0.150432
0.992521	-0.150086
0.993206	-0.150145
0.993892	-0.150334
0.994577	-0.15028
0.995262	-0.150178
0.995948	-0.150142
0.996633	-0.149731
0.997318	-0.150312
0.998004	-0.150696
0.998689	-0.150622
0.999375	-0.150384
1.00006	-0.150089
1.00074	-0.149605
1.00143	-0.149032
1.00212	-0.148981
1.0028	-0.148375
1.00349	-0.147803
1.00417	-0.147734
1.00486	-0.147989
1.00554	-0.147884
1.00623	-0.148106
1.00691	-0.147594
1.0076	-0.14717
1.00828	-0.147103
1.00897	-0.147399
1.00965	-0.147681
1.01034	-0.147603
1.01103	-0.147639
1.01171	-0.148088
1.0124	-0.148402
1.01308	-0.147571
1.01377	-0.146906
1.01445	-0.147061
1.01514	-0.14721
1.01582	-0.14655
1.01651	-0.146806
1.01719	-0.147557
1.01788	-0.147742
1.01856	-0.148351
1.01925	-0.148274
1.01994	-0.148072
1.02062	-0.148042
1.02131	-0.14762
1.02199	-0.147233
1.02268	-0.146952
1.02336	-0.14624
1.02405	-0.146387
1.02473	-0.146805
1.02542	-0.147111
1.0261	-0.147385
1.02679	-0.147688
1.02747	-0.147572
1.02816	-0.148257
1.02885	-0.148785
1.02953	-0.14893
1.03022	-0.148959
1.0309	-0.149046
1.03159	-0.148983
1.03227	-0.148828
1.03296	-0.148711
1.03364	-0.148368
1.03433	-0.148841
1.03501	-0.149133
1.0357	-0.148852
1.03638	-0.148866
1.03707	-0.148324
1.03775	-0.147348
1.03844	-0.147936
1.03913	-0.148316
1.03981	-0.148597
1.0405	-0.148885
1.04118	-0.14898
1.04187	-0.14896
1.04255	-0.149399
1.04324	-0.150034
1.04392	-0.150517
1.04461	-0.150475
1.04529	-0.149863
1.04598	-0.149879
1.04666	-0.149426
1.04735	-0.150034
1.04804	-0.150405
1.04872	-0.15057
1.0494	-0.150873
1.05009	-0.151012
1.05078	-0.151337
1.05146	-0.151254
1.05215	-0.150918
1.05283	-0.150927
1.05352	-0.151623
1.0542	-0.152357
1.05489	-0.15284
1.05557	-0.15383
1.05626	-0.154307
1.05694	-0.154001
1.05763	-0.153307
1.05831	-0.153076
1.059	-0.152031
1.05968	-0.152292
1.06037	-0.15242
1.06106	-0.152335
1.06174	-0.152567
1.06243	-0.152863
1.06311	-0.152461
1.0638	-0.152857
1.06448	-0.152301
1.06517	-0.151809
1.06585	-0.151615
1.06654	-0.15153
1.06722	-0.151786
1.06791	-0.152168
1.06859	-0.151475
1.06928	-0.150727
1.06997	-0.150042
1.07065	-0.150009
1.07134	-0.150309
1.07202	-0.15027
1.07271	-0.149891
1.07339	-0.150031
1.07408	-0.150023
1.07476	-0.14975
1.07545	-0.150022
1.07613	-0.150014
1.07682	-0.150393
1.0775	-0.151102
1.07819	-0.151407
1.07888	-0.150993
1.07956	-0.151357
1.08025	-0.15177
1.08093	-0.15208
1.08162	-0.152599
1.0823	-0.153118
1.08299	-0.153159
1.08367	-0.152588
1.08436	-0.152424
1.08504	-0.153836
1.08573	-0.154621
1.08641	-0.155201
1.0871	-0.155128
1.08779	-0.154556
1.08847	-0.154191
1.08916	-0.153817
1.08984	-0.153637
1.09053	-0.153775
1.09121	-0.153906
1.0919	-0.153674
1.09258	-0.153357
1.09327	-0.153245
1.09395	-0.152472
1.09464	-0.152061
1.09532	-0.151883
1.09601	-0.151522
1.09669	-0.151322
1.09738	-0.151462
1.09807	-0.151958
1.09875	-0.152631
1.09944	-0.152614
1.10012	-0.152912
1.10081	-0.153219
1.10149	-0.153146
1.10218	-0.152987
1.10286	-0.153214
1.10355	-0.153402
1.10423	-0.153992
1.10492	-0.154486
1.1056	-0.154687
1.10629	-0.154467
1.10698	-0.153529
1.10766	-0.153254
1.10835	-0.153386
1.10903	-0.153531
1.10972	-0.153782
1.1104	-0.154078
1.11109	-0.154222
1.11177	-0.154358
1.11246	-0.155635
1.11314	-0.15573
1.11383	-0.155852
1.11451	-0.155516
1.1152	-0.155347
1.11588	-0.155974
1.11657	-0.155792
1.11726	-0.155875
1.11794	-0.155176
1.11863	-0.15511
1.11931	-0.155249
1.12	-0.155287
1.12068	-0.155271
1.12137	-0.155502
1.12205	-0.156124
1.12274	-0.15582
1.12342	-0.15589
1.12411	-0.155123
1.12479	-0.154396
1.12548	-0.153666
1.12617	-0.153195
1.12685	-0.153228
1.12753	-0.153049
1.12822	-0.153489
1.12891	-0.153381
1.12959	-0.153775
1.13028	-0.153696
1.13096	-0.153496
1.13165	-0.153732
1.13233	-0.154118
1.13302	-0.153164
1.1337	-0.153863
1.13439	-0.153887
1.13507	-0.153817
1.13576	-0.153925
1.13644	-0.154069
1.13713	-0.15386
1.13782	-0.153071
1.1385	-0.152103
1.13919	-0.15184
1.13987	-0.151968
1.14056	-0.152414
1.14124	-0.153041
1.14193	-0.153505
1.14261	-0.153513
1.1433	-0.153198
1.14398	-0.152945
1.14467	-0.152931
1.14535	-0.152836
1.14604	-0.15283
1.14672	-0.153274
1.14741	-0.153535
1.1481	-0.153421
1.14878	-0.153265
1.14947	-0.152451
1.15015	-0.151493
1.15084	-0.150886
1.15152	-0.150887
1.15221	-0.150291
1.15289	-0.15075
1.15358	-0.151152
1.15426	-0.151216
1.15495	-0.150951
1.15563	-0.150511
1.15632	-0.151049
1.15701	-0.150735
1.15769	-0.151546
1.15838	-0.152246
1.15906	-0.152473
1.15975	-0.1528
1.16043	-0.152539
1.16112	-0.15228
1.1618	-0.151342
1.16249	-0.151003
1.16317	-0.151557
1.16386	-0.151684
1.16454	-0.15224
1.16523	-0.153171
1.16592	-0.153414
1.1666	-0.153552
1.16729	-0.153918
1.16797	-0.15397
1.16866	-0.153497
1.16934	-0.153688
1.17003	-0.153375
1.17071	-0.153255
1.1714	-0.152997
1.17208	-0.152662
1.17277	-0.153307
1.17345	-0.154883
1.17414	-0.15506
1.17483	-0.155483
1.17551	-0.155792
1.1762	-0.155787
1.17688	-0.155864
1.17757	-0.15592
1.17825	-0.156008
1.17894	-0.157292
1.17962	-0.1564
1.18031	-0.156162
1.18099	-0.156113
1.18168	-0.155553
1.18236	-0.155225
1.18305	-0.155166
1.18373	-0.1553
1.18442	-0.156092
1.18511	-0.156654
1.18579	-0.15758
1.18648	-0.157866
1.18716	-0.157671
1.18785	-0.157613
1.18853	-0.157873
1.18922	-0.158376
1.1899	-0.159337
1.19059	-0.160599
1.19127	-0.160408
1.19196	-0.160588
1.19264	-0.160405
1.19333	-0.160105
1.19402	-0.16026
1.1947	-0.160653
1.19538	-0.160523
1.19607	-0.160977
1.19676	-0.161209
1.19744	-0.160916
1.19813	-0.160615
1.19881	-0.160376
1.1995	-0.159485
1.20018	-0.159666
1.20087	-0.159894
1.20155	-0.16038
1.20224	-0.160177
1.20292	-0.160014
1.20361	-0.160365
1.20429	-0.16072
1.20498	-0.160241
1.20567	-0.160509
1.20635	-0.160783
1.20704	-0.160807
1.20772	-0.161001
1.20841	-0.161479
1.20909	-0.16186
1.20978	-0.161932
1.21046	-0.161892
1.21115	-0.161873
1.21183	-0.161865
1.21252	-0.161743
1.21321	-0.161492
1.21389	-0.161234
1.21457	-0.161428
1.21526	-0.161436
1.21595	-0.161609
1.21663	-0.162223
1.21732	-0.162355
1.218	-0.163533
1.21869	-0.162651
1.21937	-0.16303
1.22006	-0.163326
1.22074	-0.16315
1.22143	-0.163211
1.22211	-0.163765
1.2228	-0.164252
1.22348	-0.164548
1.22417	-0.164187
1.22486	-0.164047
1.22554	-0.163835
1.22623	-0.163462
1.22691	-0.163506
1.2276	-0.164216
1.22828	-0.163815
1.22897	-0.164062
1.22965	-0.164376
1.23034	-0.164308
1.23102	-0.164739
1.23171	-0.165155
1.23239	-0.164514
1.23308	-0.164803
1.23377	-0.165086
1.23445	-0.165064
1.23514	-0.164914
1.23582	-0.164685
1.23651	-0.164385
1.23719	-0.164037
1.23788	-0.163798
1.23856	-0.164179
1.23925	-0.164426
1.23993	-0.164284
1.24062	-0.163858
1.2413	-0.163967
1.24199	-0.164525
1.24267	-0.16466
1.24336	-0.163958
1.24405	-0.164198
1.24473	-0.163914
1.24542	-0.163656
1.2461	-0.163453
1.24679	-0.163556
1.24747	-0.163762
1.24816	-0.163453
1.24884	-0.163214
1.24953	-0.163848
1.25021	-0.163956
1.2509	-0.164034
1.25158	-0.163773
1.25227	-0.163417
1.25296	-0.163359
1.25364	-0.162723
1.25433	-0.161949
1.25501	-0.16178
1.2557	-0.161554
1.25638	-0.161607
1.25707	-0.161781
1.25775	-0.161791
1.25844	-0.162671
1.25912	-0.162725
1.25981	-0.162529
1.26049	-0.162213
1.26118	-0.161727
1.26187	-0.161167
1.26255	-0.159889
1.26324	-0.159622
1.26392	-0.159648
1.26461	-0.159584
1.26529	-0.159414
1.26598	-0.159582
1.26666	-0.160362
1.26735	-0.159793
1.26803	-0.159407
1.26872	-0.159363
1.2694	-0.159191
1.27009	-0.158748
1.27077	-0.158723
1.27146	-0.158245
1.27215	-0.158407
1.27283	-0.158723
1.27351	-0.158199
1.2742	-0.15715
1.27489	-0.157273
1.27557	-0.157822
1.27626	-0.158566
1.27694	-0.159201
1.27763	-0.159815
1.27831	-0.160304
1.279	-0.15979
1.27968	-0.159798
1.28037	-0.159645
1.28105	-0.160394
1.28174	-0.160761
1.28242	-0.160586
1.28311	-0.160697
1.2838	-0.161343
1.28448	-0.161732
1.28517	-0.162316
1.28585	-0.162736
1.28654	-0.163034
1.28722	-0.162839
1.28791	-0.162828
1.28859	-0.163055
1.28928	-0.162954
1.28996	-0.162192
1.29065	-0.161756
1.29133	-0.162633
1.29202	-0.163365
1.2927	-0.16327
1.29339	-0.163624
1.29408	-0.164451
1.29476	-0.165132
1.29545	-0.165414
1.29613	-0.164508
1.29682	-0.163956
1.2975	-0.163378
1.29819	-0.162581
1.29887	-0.162335
1.29956	-0.162769
1.30024	-0.162882
1.30093	-0.162416
1.30161	-0.163042
1.3023	-0.164374
1.30299	-0.164767
1.30367	-0.164769
1.30436	-0.164878
1.30504	-0.164858
1.30573	-0.165031
1.30641	-0.164343
1.3071	-0.164366
1.30778	-0.164157
1.30847	-0.163949
1.30915	-0.164124
1.30984	-0.164381
1.31052	-0.163661
1.31121	-0.163781
1.3119	-0.163434
1.31258	-0.163264
1.31327	-0.163499
1.31395	-0.163614
1.31464	-0.163834
1.31532	-0.164192
1.31601	-0.163541
1.31669	-0.163229
1.31738	-0.16309
1.31806	-0.162788
1.31875	-0.16294
1.31943	-0.163305
1.32012	-0.163688
1.32081	-0.163369
1.32149	-0.162927
1.32218	-0.16306
1.32286	-0.163856
1.32355	-0.163945
1.32423	-0.163502
1.32492	-0.162885
1.3256	-0.163049
1.32629	-0.163339
1.32697	-0.163178
1.32766	-0.162769
1.32834	-0.162381
1.32903	-0.16228
1.32971	-0.162802
1.3304	-0.163556
1.33109	-0.163626
1.33177	-0.162929
1.33246	-0.162471
1.33314	-0.163059
1.33383	-0.162664
1.33451	-0.162865
1.3352	-0.162585
1.33588	-0.163153
1.33657	-0.163423
1.33725	-0.163488
1.33794	-0.163863
1.33862	-0.164278
1.33931	-0.164074
1.34	-0.164132
1.34068	-0.164847
1.34136	-0.164994
[truncated: 39,707 more rows]

## Sheet: Fig 5 Elemental analyes
	CwlD WT	CwlD H49A	CwlD E65A	CwlD E199A	GerS	CwlD + GerS	CwlD H49A + GerS	CwlD E65A + GerS	CwlD E199A + GerS	CD2761
2020-08-07	154.338				32.0812	329.44	35.2267			1123.59
2020-10-26	34.9146	48.3813			30.7994	431.881	29.0555
2021-03-19	95.8308	50.1765			13.8074	671.216	149.197			1234.94
2020-01-14						190.4	7.9	8	255.3		Not included in the manuscript because purificaton was performed differently than first replicates shown

## Sheet: Fig 6A Germ kinet
Time (min)	WT			∆cwlD			∆cwlD/cwlD			H49A			E65A			E199A
0	1	1	1	1	1	1	1	1	1	1	1	1	1	1	1	1	1	1
3	0.948	0.975	0.973842	0.998	0.995	1.01095	0.941	0.955	0.976991	0.982	0.988	1.00697	0.991	1.021	0.990731	1.002	1.01	0.976903
6	0.877	0.876	0.869128	0.986	0.984	1.05194	0.896	0.876	0.809965	0.995	0.985	1.04902	0.991	0.985	1.00182	0.995	0.989	0.97093
9	0.806	0.746	0.740188	0.982	0.987	1.0247	0.848	0.755	0.696283	0.987	0.985	1.03727	0.988	0.99	0.990491	0.995	0.973	0.965116
12	0.747	0.658	0.652672	0.977	0.973	0.980866	0.798	0.677	0.62045	0.987	0.988	1.05603	0.988	0.984	0.99252	0.991	0.972	0.962994
15	0.695	0.606	0.59845	0.973	0.968	0.969907	0.761	0.63	0.578042	0.992	0.988	1.04201	0.984	0.984	0.987978	0.988	0.956	0.955228
18	0.662	0.575	0.565825	0.966	0.96	0.98356	0.727	0.597	0.550407	0.991	0.988	1.01164	0.982	0.978	0.985455	0.975	0.954	0.947462
21	0.638	0.559	0.54622	0.966	0.957	0.969846	0.697	0.583	0.533142	0.989	0.979	0.981266	0.979	0.975	0.978627	0.966	0.948	0.94119
24	0.616	0.545	0.533026	0.963	0.952	0.964351	0.677	0.562	0.522741	0.981	0.976	0.971834	0.975	0.965	0.9718	0.964	0.943	0.935579
27	0.601	0.536	0.52511	0.963	0.952	0.966961	0.66	0.55	0.512371	0.974	0.967	0.96715	0.97	0.956	0.969238	0.97	0.942	0.931446
30	0.586	0.528	0.515927	0.961	0.946	0.964198	0.645	0.542	0.505447	0.971	0.964	0.964809	0.961	0.953	0.966957	0.963	0.94	0.927549
33	0.579	0.525	0.509277	0.963	0.946	0.964275	0.63	0.533	0.501924	0.965	0.961	0.96715	0.958	0.95	0.962396	0.961	0.937	0.925601
36	0.568	0.521	0.50799	0.961	0.944	0.95858	0.623	0.53	0.498386	0.965	0.955	0.960011	0.956	0.95	0.957835	0.958	0.934	0.923395
39	0.561	0.517	0.504042	0.956	0.941	0.95581	0.613	0.524	0.496068	0.958	0.95	0.962358	0.951	0.943	0.959503	0.949	0.931	0.923395
42	0.556	0.516	0.501389	0.963	0.941	0.953039	0.602	0.523	0.49375	0.955	0.947	0.962249	0.949	0.946	0.95524	0.956	0.931	0.92118
45	0.554	0.513	0.500073	0.958	0.938	0.95293	0.596	0.518	0.491432	0.954	0.946	0.959896	0.949	0.943	0.959195	0.953	0.925	0.920917
48	0.549	0.509	0.497414	0.961	0.938	0.950269	0.591	0.513	0.49251	0.952	0.946	0.957543	0.944	0.937	0.952311	0.949	0.928	0.91869
51	0.553	0.508	0.498751	0.956	0.933	0.947249	0.587	0.512	0.491264	0.947	0.943	0.95978	0.942	0.937	0.954606	0.946	0.92	0.916999
54	0.545	0.507	0.496084	0.956	0.933	0.947374	0.584	0.512	0.491264	0.947	0.937	0.957422	0.944	0.934	0.954287	0.944	0.922	0.914764
57	0.536	0.504	0.494746	0.951	0.933	0.94433	0.574	0.51	0.491264	0.939	0.935	0.95978	0.939	0.93	0.953966	0.944	0.919	0.916727
60	0.53	0.502	0.494746	0.951	0.935	0.94433	0.575	0.507	0.490013	0.946	0.934	0.957301	0.937	0.93	0.951662	0.944	0.921	0.912522
63	0.532	0.503	0.496084	0.949	0.927	0.946997	0.568	0.507	0.490013	0.943	0.934	0.954937	0.934	0.93	0.949688	0.942	0.916	0.908875
66	0.527	0.5	0.493402	0.951	0.93	0.944196	0.566	0.507	0.487679	0.941	0.934	0.952573	0.932	0.924	0.949027	0.944	0.927	0.912522
69	0.528	0.499	0.49072	0.949	0.924	0.94687	0.562	0.506	0.488756	0.941	0.931	0.95021	0.93	0.927	0.947053	0.939	0.921	0.910555
72	0.525	0.499	0.49205	0.946	0.924	0.941251	0.558	0.509	0.487493	0.933	0.928	0.950071	0.927	0.924	0.946717	0.939	0.918	0.908301
75	0.525	0.498	0.49205	0.946	0.922	0.941251	0.553	0.503	0.487493	0.935	0.925	0.950071	0.927	0.917	0.944408	0.937	0.92	0.906622
78	0.521	0.495	0.489362	0.944	0.919	0.936105	0.552	0.503	0.487493	0.932	0.925	0.949932	0.925	0.92	0.944408	0.934	0.918	0.908301
81	0.521	0.495	0.489362	0.942	0.919	0.93829	0.547	0.504	0.486225	0.932	0.922	0.952172	0.925	0.917	0.94638	0.93	0.915	0.906038
84	0.516	0.495	0.489325	0.946	0.921	0.935632	0.546	0.5	0.486225	0.927	0.922	0.947557	0.92	0.914	0.944066	0.927	0.914	0.904064
87	0.509	0.494	0.487995	0.944	0.916	0.935311	0.545	0.501	0.486225	0.925	0.919	0.949651	0.92	0.914	0.943722	0.929	0.914	0.90209
90	0.509	0.494	0.489325	0.937	0.921	0.938137	0.538	0.501	0.486225	0.929	0.916	0.947411	0.918	0.911	0.945701	0.927	0.909	0.90209

## Sheet: Fig 7B Co-affinity pur
CwlD + GerS	R145D+GerS	CwlD + D85R	R145D+D85R	E54Q+GerS
100	11	12	44	90
100	10	16	43	92

## Sheet: Fig 8B Co-IP
WT			R169D			H49A			E199A			R169Q
100	100	100	27	16	8	34	10	19		61	56	2	13	7

## Sheet: Fig 9A germination kinetics
Time (min)	WT			∆gerS			gerS-3XFLAG			D106R-3XFLAG			∆cwlD			cwlD-3XFLAG			R169D-3XFLAG
0	1	1	1	1	1	1	1	1	1	1	1	1	1	1	1	1	1	1	1	1	1
3	0.94472	0.922551	0.909774	1.04403	0.986239	0.99983	0.967494	0.963376	0.96094	0.976905	1.0023	0.973138	1.0244	0.995624	0.995157	0.942922	0.944341	0.961877	0.960997	0.940005	0.94299
6	0.880888	0.819197	0.805975	1.00401	0.974893	0.99219	0.911944	0.871397	0.85717	0.939954	0.93301	0.935031	1.00487	0.986861	0.987769	0.873995	0.853535	0.894254	0.907029	0.86352	0.87582
9	0.823096	0.725378	0.722859	1.00054	0.965674	0.997042	0.867572	0.788626	0.771914	0.921321	0.874392	0.907965	1.00002	0.984654	0.997272	0.815935	0.748313	0.810517	0.852789	0.77739	0.810809
12	0.776184	0.655933	0.659005	0.99635	0.956455	0.984512	0.802079	0.719059	0.706727	0.882043	0.829436	0.853815	1.00983	0.997856	0.989717	0.751398	0.686991	0.753549	0.813467	0.719986	0.753604
15	0.737272	0.613755	0.61002	0.988192	0.954162	0.961614	0.754934	0.674571	0.654334	0.8517	0.793059	0.824194	1.02453	0.993455	0.984817	0.698385	0.642594	0.724131	0.771173	0.683871	0.71556
18	0.683846	0.583872	0.577114	0.973475	0.954173	0.956167	0.715323	0.635298	0.62417	0.82153	0.765546	0.797171	1.0418	0.98904	0.98714	0.656897	0.612217	0.659282	0.737281	0.650528	0.687325
21	0.651791	0.562168	0.563329	0.971443	0.944909	0.953624	0.684227	0.607576	0.596326	0.797944	0.751486	0.778126	1.02706	0.982397	0.977317	0.626122	0.584176	0.618361	0.708904	0.621066	0.658952
24	0.629655	0.54604	0.549474	0.965121	0.935646	0.948325	0.656204	0.588188	0.576787	0.772354	0.729414	0.761738	1.01969	0.973507	0.981949	0.60678	0.56448	0.599288	0.686673	0.597806	0.636402
27	0.605277	0.533437	0.536754	0.960907	0.930968	0.943227	0.637522	0.567347	0.564151	0.7551	0.710743	0.744196	1.00986	0.966799	0.987012	0.588253	0.546789	0.581059	0.664443	0.581968	0.613853
30	0.590252	0.5242	0.532999	0.960907	0.926325	0.93303	0.620224	0.552132	0.553792	0.734597	0.694253	0.729999	1.0025	0.962289	0.969782	0.572041	0.5353	0.568706	0.646319	0.567945	0.597786
33	0.579912	0.517272	0.520248	0.954618	0.923941	0.916354	0.606181	0.543174	0.543384	0.720034	0.68064	0.720282	0.985257	0.960132	0.96486	0.561808	0.523561	0.558585	0.628985	0.557593	0.582716
36	0.566977	0.510345	0.513885	0.952506	0.912395	0.92	0.598158	0.532845	0.536358	0.706007	0.667027	0.706649	0.975405	0.951152	0.964497	0.553854	0.516517	0.549428	0.616603	0.548221	0.576605
39	0.556198	0.50923	0.508772	0.950394	0.912304	0.909778	0.586429	0.524604	0.524647	0.696656	0.652671	0.693016	0.97777	0.951062	0.959551	0.548193	0.508333	0.54256	0.606698	0.541193	0.565415
42	0.549731	0.501097	0.502364	0.950418	0.905214	0.899556	0.580694	0.518884	0.518841	0.682629	0.642806	0.681655	0.97288	0.950971	0.966793	0.537564	0.504829	0.535693	0.597348	0.532886	0.560366
45	0.540139	0.498756	0.498494	0.946184	0.905105	0.891535	0.57129	0.511904	0.511798	0.677276	0.631408	0.671807	0.972758	0.944364	0.949441	0.530583	0.50011	0.531114	0.588381	0.528403	0.552794
48	0.533657	0.497577	0.493355	0.946184	0.900306	0.866687	0.566784	0.50725	0.505948	0.667902	0.62457	0.662698	0.962918	0.946293	0.946737	0.527199	0.497751	0.525471	0.582415	0.52245	0.545221
51	0.527175	0.494094	0.485646	0.944068	0.893411	0.865037	0.560795	0.505024	0.500059	0.66015	0.6169	0.653589	0.957868	0.944152	0.944252	0.522533	0.493033	0.520882	0.574948	0.519009	0.540173
54	0.521843	0.490569	0.484299	0.937717	0.891072	0.870633	0.557338	0.500348	0.496535	0.650753	0.611485	0.645938	0.950424	0.941909	0.936798	0.519122	0.489484	0.517502	0.56852	0.517906	0.536456
57	0.519678	0.488233	0.479147	0.935601	0.890783	0.8625	0.55137	0.495672	0.495342	0.646054	0.598963	0.637648	0.950424	0.93955	0.926858	0.514445	0.487119	0.512902	0.562503	0.511964	0.53272
60	0.515347	0.488162	0.477781	0.935591	0.886082	0.846818	0.547891	0.494529	0.491801	0.639006	0.597743	0.632243	0.945331	0.935054	0.926585	0.51335	0.487085	0.510602	0.558951	0.509615	0.531509
63	0.511108	0.484685	0.476407	0.935581	0.87686	0.849627	0.544397	0.489841	0.489436	0.635874	0.591767	0.625395	0.940355	0.939432	0.923813	0.508661	0.483546	0.509495	0.557883	0.509717	0.527742
66	0.508933	0.483468	0.476407	0.929226	0.874516	0.841903	0.539663	0.487497	0.484707	0.628808	0.589974	0.619951	0.940212	0.934926	0.921316	0.506317	0.482333	0.504884	0.552879	0.508586	0.521336
69	0.504583	0.482245	0.473639	0.931329	0.87198	0.845639	0.537296	0.486331	0.481121	0.624098	0.585383	0.614481	0.932892	0.930421	0.916323	0.505199	0.478732	0.500273	0.550377	0.504998	0.518793
72	0.504646	0.479893	0.469835	0.927076	0.867279	0.829541	0.536142	0.481632	0.48227	0.620921	0.580792	0.608512	0.935225	0.930282	0.911329	0.501629	0.477581	0.499139	0.542872	0.502638	0.517544
75	0.496985	0.481017	0.471037	0.92495	0.867075	0.830588	0.53377	0.482804	0.477518	0.616199	0.5762	0.60531	0.932568	0.930143	0.908514	0.49815	0.477581	0.499139	0.543156	0.50149	0.513707
78	0.496985	0.478659	0.474854	0.924882	0.864508	0.825412	0.532605	0.480449	0.475142	0.611478	0.572964	0.597074	0.927568	0.925766	0.903509	0.49701	0.47635	0.498	0.536743	0.499124	0.513732
81	0.493723	0.479782	0.469636	0.918523	0.859784	0.820237	0.530228	0.476933	0.476279	0.609117	0.568361	0.591158	0.925068	0.923354	0.900668	0.49701	0.475113	0.494518	0.535367	0.497964	0.509895
84	0.492635	0.477419	0.465611	0.918523	0.857192	0.821759	0.529052	0.474584	0.473898	0.603528	0.567405	0.58926	0.922567	0.923354	0.898159	0.495864	0.476263	0.494534	0.535612	0.497964	0.509902
87	0.488256	0.475055	0.465611	0.916338	0.857192	0.816558	0.52785	0.475698	0.471516	0.601161	0.562792	0.586967	0.920067	0.925316	0.898159	0.489943	0.476263	0.493379	0.530583	0.496799	0.50734
90	0.486067	0.470636	0.465611	0.912066	0.854824	0.809323	0.527872	0.473384	0.47026	0.596427	0.559508	0.582381	0.917567	0.918662	0.892784	0.492345	0.47387	0.489891	0.529219	0.492028	0.503509

## Sheet: Fig 9B germ eff
	WT	∆gerS	gerS-3XFLAG	D106R-3XFLAG	∆cwlD	cwlD-3XFLAG	R169D-3XFLAG
Log 10	6.58771	5.04139	6.47276	6.22272	3.95424	6.22272	6.36173
Log 10	5.96988	4.40993	5.92065	5.35603	4.08991	5.95424	5.59439
Log 10	6.16732	4.8848	5.98543	5.46687	3.92065	6.23045	5.44716

## Sheet: Fig S3 CwlD mutant SEC
	WT	H49A	E65A
-0.029148	0	0	-0.050478
-0.028449	4.09541	0.303558	-0.053967
-0.027751	4.0944	0.303345	-0.054359
-0.027052	4.09299	0.30322	-0.05408
-0.026354	4.09286	0.303309	-0.053257
-0.025655	4.09273	0.303374	-0.053166
-0.024957	4.09181	0.303364	-0.053165
-0.024258	4.06894	0.307755	-0.049818
-0.02356	3.9521	0.317806	-0.040366
-0.022861	3.85538	0.322924	-0.034975
-0.022162	3.85518	0.324258	-0.034073
-0.021464	3.85468	0.32431	-0.033557
-0.020765	3.85419	0.324804	-0.033186
-0.020067	3.85481	0.325648	-0.033142
-0.019368	3.85548	0.325736	-0.03309
-0.01867	3.85547	0.325272	-0.033291
-0.017971	3.85461	0.325113	-0.033102
-0.017273	3.85433	0.325307	-0.03264
-0.016574	3.85433	0.325682	-0.032702
-0.015876	3.85467	0.325635	-0.032581
-0.015177	3.85484	0.325558	-0.03253
-0.014478	3.85497	0.325159	-0.032583
-0.01378	3.85514	0.324495	-0.032649
-0.013081	3.8552	0.323818	-0.032794
-0.012383	3.85539	0.323322	-0.032888
-0.011684	3.85565	0.322395	-0.032356
-0.010986	3.85633	0.321848	-0.031894
-0.010287	3.85683	0.321999	-0.031805
-0.009589	3.85649	0.322531	-0.031944
-0.00889	3.85511	0.322854	-0.032068
-0.008192	3.856	0.322467	-0.031792
-0.007493	3.85667	0.321994	-0.03211
-0.006794	3.8564	0.32262	-0.032591
-0.006096	3.85616	0.322596	-0.033008
-0.005397	3.20142	0.187047	-0.025359
-0.004699	-7e-06	-9.4e-05	0
-0.004	-0.000921	-0.00045	0
-0.003302	-0.000954	-0.001144	0.000403
-0.002603	-0.000436	-0.000297	0.000255
-0.001905	-0.000223	-0.000602	-0.000301
-0.001206	-0.000763	-0.001145	-0.000759
-0.000507	-0.001252	-0.001576	-0.00092
0.000191	-0.00151	-0.002796	-0.000952
0.00089	-0.004395	-0.009801	-0.000135
0.001588	-0.003974	-0.011822	-0.001091
0.002287	-0.003782	-0.013722	-0.001129
0.002985	-0.004049	-0.013947	-0.000219
0.003684	-0.004075	-0.014948	0.000781
0.004382	-0.003856	-0.015502	0.00113
0.005081	-0.003247	-0.016406	0.00129
0.005779	-0.002949	-0.017224	0.001241
0.006478	-0.003866	-0.017987	0.001448
0.007177	-0.003659	-0.019042	0.001972
0.007875	-0.003564	-0.019156	0.002274
0.008574	-0.003107	-0.019959	0.002107
0.009272	-0.002866	-0.019961	0.001809
0.009971	-0.003263	-0.02027	0.001706
0.010669	-0.003695	-0.020602	0.001617
0.011368	-0.002474	-0.020353	0.001578
0.012066	-0.002135	-0.020473	0.001811
0.012765	-0.001878	-0.020879	0.001109
0.013464	-0.001785	-0.021651	0.000321
0.014162	-0.002141	-0.022278	0.000681
0.014861	-0.003013	-0.022635	0.001042
0.015559	-0.002782	-0.022776	0.000787
0.016258	-0.003048	-0.022633	0.000418
0.016956	-0.00312	-0.022987	0.000937
0.017655	-0.00278	-0.023038	0.00117
0.018353	-0.003254	-0.023117	0.00104
0.019052	-0.003353	-0.023473	0.000877
0.01975	-0.004057	-0.023428	0.000824
0.020449	-0.004614	-0.024538	0.000784
0.021148	-0.004247	-0.025335	0.000816
0.021846	-0.002559	-0.025858	-0.000511
0.022545	-0.003794	-0.026461	-0.000821
0.023243	-0.004016	-0.02754	-0.00095
0.023942	-0.004176	-0.027686	-0.001494
0.02464	-0.004327	-0.028032	-0.002167
0.025339	-0.003985	-0.028382	-0.001682
0.026037	-0.003266	-0.028632	-0.00204
0.026736	-0.002542	-0.02884	-0.002502
0.027434	-0.002127	-0.029228	-0.003251
0.028133	-0.001748	-0.02968	-0.003866
0.028832	-0.001068	-0.029547	-0.00372
0.02953	6e-05	-0.029842	-0.00395
0.030229	0.000399	-0.030551	-0.004498
0.030927	0.001753	-0.030722	-0.005193
0.031626	0.002343	-0.031174	-0.005495
0.032324	0.002813	-0.031456	-0.005416
0.033023	0.003473	-0.03199	-0.005417
0.033721	0.003614	-0.032469	-0.005843
0.03442	0.004341	-0.032685	-0.006528
0.035119	0.005181	-0.032749	-0.006364
0.035817	0.005632	-0.033066	-0.006207
0.036516	0.006656	-0.033964	-0.006469
0.037214	0.008849	-0.034512	-0.006901
0.037913	0.01106	-0.035067	-0.006653
0.038611	0.012311	-0.036005	-0.007495
0.03931	0.014267	-0.03712	-0.007632
0.040008	0.016288	-0.037659	-0.008118
0.040707	0.018621	-0.037379	-0.008701
0.041405	0.021402	-0.037572	-0.008385
0.042104	0.022972	-0.03803	-0.00746
0.042803	0.026119	-0.038136	-0.007602
0.043501	0.029769	-0.037645	-0.007849
0.0442	0.03385	-0.038529	-0.008025
0.044898	0.038325	-0.038943	-0.008249
0.045597	0.04312	-0.038708	-0.008901
0.046295	0.047961	-0.038543	-0.009434
0.046994	0.053248	-0.039118	-0.009605
0.047692	0.058561	-0.039661	-0.009553
0.048391	0.064679	-0.04014	-0.009669
0.049089	0.071861	-0.040453	-0.010058
0.049788	0.07927	-0.04093	-0.010377
0.050487	0.087304	-0.041494	-0.010377
0.051185	0.096213	-0.041856	-0.009871
0.051884	0.106061	-0.043196	-0.009456
0.052582	0.116665	-0.043668	-0.008993
0.053281	0.127862	-0.044635	-0.008474
0.053979	0.139761	-0.045548	-0.00816
0.054678	0.153124	-0.046045	-0.007604
0.055376	0.166399	-0.046601	-0.00647
0.056075	0.181054	-0.047432	-0.006561
0.056774	0.196795	-0.048147	-0.006717
0.057472	0.212605	-0.048529	-0.006301
0.058171	0.228466	-0.0487	-0.006092
0.058869	0.245334	-0.048553	-0.007072
0.059568	0.261686	-0.047443	-0.007703
0.060266	0.279054	-0.047268	-0.008046
0.060965	0.298532	-0.04712	-0.008292
0.061663	0.321005	-0.047525	-0.008342
0.062362	0.350051	-0.047785	-0.00785
0.06306	0.382675	-0.04737	-0.007239
0.063759	0.415683	-0.047378	-0.005719
0.064458	0.448053	-0.047067	-0.005196
0.065156	0.477547	-0.046622	-0.004745
0.065855	0.500854	-0.046722	-0.003752
0.066553	0.518441	-0.047164	-0.002592
0.067252	0.535783	-0.047452	-0.002465
0.06795	0.552383	-0.047802	-0.001446
0.068649	0.568637	-0.04763	-0.001151
0.069347	0.584485	-0.047525	-0.001044
0.070046	0.598805	-0.047624	-0.000704
0.070744	0.614336	-0.047995	-0.000254
0.071443	0.628793	-0.048571	-0.000119
0.072142	0.643091	-0.047997	0.000203
0.07284	0.657258	-0.04753	0.000625
0.073539	0.670495	-0.047199	0.000919
0.074237	0.684274	-0.046589	0.001065
0.074936	0.69726	-0.045689	0.001229
0.075634	0.710196	-0.045633	0.001425
0.076333	0.72302	-0.045743	0.001909
0.077031	0.735456	-0.046035	0.001896
0.07773	0.747215	-0.045731	0.002025
0.078429	0.759252	-0.045184	0.002501
0.079127	0.770073	-0.044926	0.002708
0.079826	0.780237	-0.044278	0.002468
0.080524	0.790096	-0.044098	0.002356
0.081223	0.799611	-0.043141	0.002293
0.081921	0.808154	-0.042405	0.002956
0.08262	0.816562	-0.04215	0.004101
0.083318	0.824479	-0.042067	0.004591
0.084017	0.832961	-0.041853	0.004647
0.084715	0.841251	-0.041587	0.004526
0.085414	0.848241	-0.041382	0.00436
0.086113	0.854006	-0.040823	0.003964
0.086811	0.859201	-0.039895	0.003421
0.08751	0.864558	-0.039127	0.003093
0.088208	0.869726	-0.039635	0.003029
0.088907	0.874411	-0.03941	0.003188
0.089605	0.878452	-0.038413	0.00268
0.090304	0.881908	-0.03828	0.001909
0.091002	0.884804	-0.039099	0.001455
0.091701	0.886368	-0.039029	0.001672
0.092399	0.886969	-0.038152	0.001983
0.093098	0.886656	-0.037714	0.00109
0.093797	0.885378	-0.037098	0.000517
0.094495	0.884053	-0.036499	-2.9e-05
0.095194	0.880832	-0.036053	-0.00067
0.095892	0.876874	-0.035451	-0.001121
0.096591	0.87267	-0.034206	-0.00092
0.097289	0.868252	-0.033871	-0.001086
0.097988	0.863103	-0.033342	-0.001349
0.098686	0.855439	-0.03243	-0.001748
0.099385	0.84832	-0.031461	-0.002164
0.100084	0.841296	-0.03108	-0.002133
0.100782	0.833701	-0.03074	-0.001312
0.101481	0.825511	-0.030708	-0.000778
0.102179	0.817215	-0.031175	-0.000842
0.102878	0.807519	-0.031721	-0.001508
0.103576	0.794668	-0.031691	-0.002358
0.104275	0.77626	-0.030517	-0.002608
0.104973	0.753252	-0.030887	-0.003752
0.105672	0.727868	-0.030767	-0.00452
0.10637	0.702776	-0.030518	-0.00456
0.107069	0.68039	-0.030233	-0.004748
0.107768	0.662826	-0.029824	-0.005493
0.108466	0.65073	-0.029373	-0.006
0.109165	0.640979	-0.028761	-0.006948
0.109863	0.631504	-0.028211	-0.007758
0.110562	0.623555	-0.028003	-0.008138
0.11126	0.615045	-0.028015	-0.008284
0.111959	0.60764	-0.027853	-0.008654
0.112657	0.599994	-0.027475	-0.009663
0.113356	0.592696	-0.026685	-0.010143
0.114054	0.58645	-0.026442	-0.010486
0.114753	0.580841	-0.026617	-0.010582
0.115452	0.57623	-0.026804	-0.010986
0.11615	0.571309	-0.026621	-0.011691
0.116849	0.566569	-0.026778	-0.012086
0.117547	0.562188	-0.026915	-0.01211
0.118246	0.558091	-0.026077	-0.011946
0.118944	0.553998	-0.024887	-0.012336
0.119643	0.551703	-0.023794	-0.012769
0.120341	0.549038	-0.022563	-0.01305
0.12104	0.547031	-0.022351	-0.013394
0.121739	0.545733	-0.021629	-0.013795
0.122437	0.544915	-0.020576	-0.013263
0.123136	0.545358	-0.01994	-0.013202
0.123834	0.54549	-0.019793	-0.013694
0.124533	0.546031	-0.01884	-0.014395
0.125231	0.546821	-0.019393	-0.0149
0.12593	0.547668	-0.019268	-0.015347
0.126628	0.549277	-0.018527	-0.015127
0.127327	0.551225	-0.017382	-0.014872
0.128025	0.553694	-0.016159	-0.01441
0.128724	0.556549	-0.015108	-0.013844
0.129423	0.559567	-0.01438	-0.013217
0.130121	0.562687	-0.012862	-0.012019
0.13082	0.56609	-0.011159	-0.011827
0.131518	0.569433	-0.009965	-0.010183
0.132217	0.573332	-0.009397	-0.0087
0.132915	0.577571	-0.006694	-0.007808
0.133614	0.582082	-0.004399	-0.007203
0.134312	0.588883	-0.00287	-0.006414
0.135011	0.59439	-0.001502	-0.004696
0.135709	0.600763	0.000346	-0.002924
0.136408	0.607499	0.002827	-0.001176
0.137107	0.614657	0.004708	0.00075
0.137805	0.622409	0.00678	0.002818
0.138504	0.629247	0.008982	0.004554
0.139202	0.636751	0.011988	0.007493
0.139901	0.644749	0.016001	0.010777
0.140599	0.653228	0.020086	0.014771
0.141298	0.662433	0.023771	0.019174
0.141996	0.67268	0.028277	0.023468
0.142695	0.683643	0.033638	0.027329
0.143394	0.695849	0.039426	0.032352
0.144092	0.708705	0.045592	0.038474
0.144791	0.721973	0.053086	0.045679
0.145489	0.735712	0.061957	0.053399
0.146188	0.750184	0.070428	0.061434
0.146886	0.765203	0.079572	0.069956
0.147585	0.780767	0.089516	0.077888
0.148283	0.795795	0.09999	0.087005
0.148982	0.810289	0.11082	0.097453
0.14968	0.825009	0.122442	0.108481
0.150379	0.841209	0.135164	0.119473
0.151078	0.858099	0.148115	0.130157
0.151776	0.87429	0.161759	0.141005
0.152475	0.891167	0.176645	0.153693
0.153173	0.908632	0.191788	0.167736
0.153872	0.926493	0.207621	0.182157
0.15457	0.945158	0.224102	0.196984
0.155269	0.963631	0.241143	0.212311
0.155967	0.982226	0.258958	0.228634
0.156666	1.001	0.277668	0.245158
0.157365	1.01981	0.296603	0.262104
0.158063	1.03874	0.315339	0.279755
0.158762	1.05849	0.334288	0.297818
0.15946	1.0786	0.353954	0.315429
0.160159	1.0989	0.37452	0.334078
0.160857	1.11955	0.395754	0.353564
0.161556	1.1403	0.416821	0.373138
0.162254	1.16109	0.438462	0.39276
0.162953	1.18286	0.460857	0.413376
0.163651	1.20434	0.48355	0.433914
0.16435	1.22602	0.506569	0.454599
0.165049	1.24713	0.530081	0.475675
0.165747	1.26804	0.553458	0.497363
0.166446	1.28942	0.577407	0.519592
0.167144	1.31035	0.602764	0.542018
0.167843	1.33207	0.628738	0.564438
0.168541	1.35335	0.654617	0.587282
0.16924	1.37489	0.680061	0.610404
0.169938	1.3969	0.70523	0.633782
0.170637	1.41907	0.731372	0.65726
0.171335	1.44114	0.758666	0.680677
0.172034	1.46201	0.785677	0.704567
0.172733	1.48391	0.812246	0.728411
0.173431	1.50604	0.83931	0.751889
0.17413	1.52775	0.867038	0.775811
0.174828	1.54894	0.895618	0.8004
0.175527	1.57038	0.923533	0.825209
0.176225	1.59067	0.951788	0.849499
0.176924	1.61162	0.980719	0.874256
0.177622	1.63194	1.00971	0.898606
0.178321	1.65107	1.03816	0.923036
0.179019	1.66956	1.06484	0.947467
0.179718	1.68859	1.09067	0.971617
0.180417	1.70815	1.11641	0.99584
0.181115	1.72814	1.14351	1.01941
0.181814	1.74819	1.17079	1.04292
0.182512	1.76748	1.19779	1.06628
0.183211	1.78689	1.22498	1.08933
0.183909	1.8056	1.25191	1.11205
0.184608	1.82338	1.27799	1.13476
0.185306	1.84004	1.30409	1.1573
0.186005	1.85554	1.3294	1.17832
0.186704	1.87013	1.35444	1.19833
0.187402	1.88518	1.3782	1.21755
0.188101	1.89945	1.40088	1.23645
0.188799	1.91306	1.42348	1.25617
0.189498	1.9262	1.44626	1.27455
0.190196	1.93893	1.46757	1.29178
0.190895	1.95277	1.48859	1.30851
0.191593	1.96633	1.50887	1.3243
0.192292	1.97931	1.52821	1.339
0.19299	1.99169	1.54677	1.35346
0.193689	2.00382	1.56458	1.36854
0.194388	2.01634	1.58114	1.38222
0.195086	2.0269	1.59811	1.39513
0.195785	2.03706	1.61462	1.40777
0.196483	2.04677	1.62996	1.42005
0.197182	2.05629	1.64402	1.43127
0.19788	2.06585	1.65766	1.44159
0.198579	2.07552	1.66992	1.45175
0.199277	2.08387	1.68198	1.46056
0.199976	2.0911	1.69353	1.46889
0.200675	2.09834	1.70452	1.47707
0.201373	2.10558	1.71528	1.48454
0.202072	2.11237	1.72498	1.4908
0.20277	2.11843	1.73418	1.49735
0.203469	2.12399	1.74257	1.50295
0.204167	2.12932	1.75001	1.50773
0.204866	2.13394	1.75663	1.512
0.205564	2.13779	1.76287	1.51596
0.206263	2.14111	1.76885	1.51928
0.206961	2.14435	1.77411	1.52264
0.20766	2.14816	1.77869	1.52539
0.208359	2.15107	1.7826	1.52694
0.209057	2.15357	1.7861	1.52778
0.209756	2.15582	1.78952	1.52853
0.210454	2.15784	1.79091	1.52913
0.211153	2.16003	1.79243	1.52937
0.211851	2.1608	1.79403	1.52928
0.21255	2.16143	1.79507	1.52875
0.213248	2.16176	1.79505	1.52739
0.213947	2.16244	1.79405	1.52601
0.214645	2.16409	1.79308	1.52426
0.215344	2.16325	1.79199	1.52242
0.216043	2.16275	1.79049	1.51961
0.216741	2.16237	1.78802	1.51562
0.21744	2.1617	1.78461	1.51154
0.218138	2.16065	1.78132	1.50782
0.218837	2.15946	1.77675	1.50388
0.219535	2.15849	1.7723	1.49968
0.220234	2.15708	1.76699	1.49511
0.220932	2.15432	1.76108	1.49023
0.221631	2.15155	1.75527	1.4851
0.222329	2.14959	1.74996	1.47905
0.223028	2.14785	1.74457	1.47262
0.223727	2.14458	1.7391	1.46662
0.224425	2.14173	1.73338	1.46042
0.225124	2.13923	1.7271	1.45378
0.225822	2.13611	1.72041	1.44694
0.226521	2.13238	1.71427	1.43957
0.227219	2.1297	1.70605	1.43245
0.227918	2.1273	1.69901	1.4257
0.228616	2.12518	1.69177	1.41907
0.229315	2.12185	1.68408	1.41239
0.230014	2.1182	1.6762	1.40542
0.230712	2.11536	1.66827	1.3972
0.231411	2.11342	1.65949	1.38985
0.232109	2.11142	1.65115	1.38242
0.232808	2.10819	1.64282	1.37463
0.233506	2.10478	1.63474	1.36692
0.234205	2.1019	1.62756	1.35967
0.234903	2.09773	1.61965	1.35199
0.235602	2.09422	1.61101	1.34353
0.2363	2.09059	1.60196	1.33532
0.236999	2.0868	1.59261	1.32713
0.237698	2.08315	1.58259	1.31864
0.238396	2.08001	1.57306	1.30997
0.239095	2.07696	1.56391	1.3021
0.239793	2.07327	1.55502	1.29297
0.240492	2.06888	1.54606	1.28457
0.24119	2.06448	1.53696	1.2772
0.241889	2.06077	1.52819	1.2697
0.242587	2.05794	1.51982	1.26147
0.243286	2.05374	1.51106	1.25374
0.243985	2.04962	1.50229	1.24573
0.244683	2.04576	1.49345	1.23715
0.245382	2.04233	1.48447	1.22947
0.24608	2.03914	1.47551	1.22172
0.246779	2.03536	1.46666	1.2134
0.247477	2.03243	1.45802	1.20558
0.248176	2.02927	1.44919	1.19817
0.248874	2.02551	1.44057	1.18984
0.249573	2.02152	1.43253	1.18225
0.250271	2.01797	1.42452	1.17521
0.25097	2.01523	1.41649	1.16816
0.251669	2.01218	1.40782	1.16077
0.252367	2.00907	1.39946	1.15368
0.253066	2.00544	1.39159	1.14628
0.253764	2.0017	1.38388	1.13843
0.254463	1.9984	1.37574	1.13119
0.255161	1.99467	1.36754	1.12443
0.25586	1.99194	1.35931	1.11716
0.256558	1.98817	1.35166	1.11083
0.257257	1.98447	1.34398	1.10387
0.257955	1.98126	1.33558	1.09839
0.258654	1.97804	1.32774	1.09326
0.259353	1.97441	1.31975	1.0875
0.260051	1.97149	1.31264	1.08117
0.26075	1.96881	1.30548	1.07457
0.261448	1.96586	1.29803	1.06804
0.262147	1.96272	1.29066	1.06198
0.262845	1.96002	1.28407	1.05638
0.263544	1.95793	1.27713	1.0505
0.264242	1.95517	1.26968	1.04492
0.264941	1.95252	1.26184	1.03932
0.26564	1.9503	1.25378	1.03319
0.266338	1.94841	1.24578	1.02704
0.267037	1.94638	1.23839	1.02098
0.267735	1.94401	1.23047	1.01434
0.268434	1.94212	1.22252	1.00914
0.269132	1.93945	1.21569	1.00289
0.269831	1.93658	1.20939	0.996631
0.270529	1.93389	1.20212	0.990708
0.271228	1.93069	1.19473	0.984701
0.271926	1.92843	1.18821	0.977855
0.272625	1.92564	1.18216	0.971665
0.273324	1.92237	1.17633	0.966154
0.274022	1.91909	1.17029	0.960587
0.274721	1.91626	1.1638	0.954721
0.275419	1.91396	1.1586	0.948756
0.276118	1.91036	1.15183	0.94311
0.276816	1.90731	1.14511	0.937573
0.277515	1.90456	1.13901	0.932304
0.278213	1.90189	1.13354	0.92704
0.278912	1.89921	1.12829	0.921802
0.27961	1.89657	1.12282	0.916742
0.280309	1.89413	1.11727	0.911954
0.281008	1.89062	1.1119	0.907014
0.281706	1.88718	1.10604	0.903102
0.282405	1.88451	1.09993	0.897848
0.283103	1.88269	1.09461	0.892044
0.283802	1.8811	1.08812	0.88643
0.2845	1.87792	1.08227	0.881254
0.285199	1.87576	1.07624	0.876026
0.285897	1.87388	1.0703	0.871361
0.286596	1.87181	1.06468	0.866548
0.287295	1.86937	1.05931	0.861271
0.287993	1.86637	1.05386	0.856263
0.288692	1.86387	1.04843	0.852135
0.28939	1.86089	1.04303	0.84779
0.290089	1.85743	1.0376	0.842809
0.290787	1.85534	1.0317	0.837911
0.291486	1.85336	1.02551	0.832735
0.292184	1.8505	1.01999	0.827518
0.292883	1.84764	1.01437	0.82252
0.293581	1.84509	1.00859	0.817658
0.29428	1.84266	1.00324	0.812884
0.294979	1.83976	0.998103	0.808219
0.295677	1.83767	0.991493	0.80389
0.296376	1.83593	0.985547	0.799838
0.297074	1.83443	0.9799	0.795822
0.297773	1.83232	0.974303	0.791513
0.298471	1.82928	0.968906	0.78662
0.29917	1.82678	0.963357	0.782086
0.299868	1.82453	0.957866	0.777306
0.300567	1.82232	0.95272	0.772558
0.301265	1.82069	0.94738	0.768017
0.301964	1.81917	0.94167	0.76354
0.302663	1.81703	0.935953	0.759111
0.303361	1.81412	0.930355	0.754831
0.30406	1.81264	0.92532	0.750344
0.304758	1.81027	0.920045	0.745982
0.305457	1.80749	0.9147	0.741807
0.306155	1.8051	0.909475	0.737553
0.306854	1.80329	0.904331	0.733088
0.307552	1.80115	0.899135	0.729104
0.308251	1.7985	0.894728	0.725191
0.30895	1.79547	0.890142	0.722047
0.309648	1.79251	0.885977	0.719085
0.310347	1.78978	0.882223	0.715259
0.311045	1.78724	0.877635	0.711548
0.311744	1.78476	0.872117	0.707991
0.312442	1.78231	0.867404	0.704192
0.313141	1.77979	0.862528	0.70033
0.313839	1.77738	0.857597	0.696862
0.314538	1.77525	0.852521	0.693825
0.315236	1.77318	0.846572	0.690311
0.315935	1.77085	0.841333	0.68738
0.316634	1.76823	0.83605	0.684244
0.317332	1.7652	0.830564	0.680525
0.318031	1.76347	0.825313	0.677132
0.318729	1.76246	0.820553	0.674201
0.319428	1.76115	0.815911	0.670567
0.320126	1.75914	0.810919	0.667033
0.320825	1.75696	0.805992	0.663334
0.321523	1.75519	0.801204	0.659488
0.322222	1.75274	0.796316	0.655984
0.322921	1.75134	0.79123	0.652209
0.323619	1.7505	0.786345	0.64838
0.324318	1.74927	0.78203	0.644768
0.325016	1.74696	0.777604	0.641166
0.325715	1.74441	0.772627	0.637465
0.326413	1.74333	0.767388	0.633762
0.327112	1.74123	0.762279	0.630262
0.32781	1.73873	0.75724	0.626601
0.328509	1.73639	0.753474	0.623316
0.329207	1.73426	0.748613	0.62053
0.329906	1.73259	0.744285	0.617706
0.330605	1.73131	0.740363	0.61417
0.331303	1.72973	0.736212	0.610558
0.332002	1.72788	0.732052	0.607689
0.3327	1.72577	0.728114	0.604827
0.333399	1.72353	0.723774	0.601959
0.334097	1.72249	0.719176	0.599279
0.334796	1.72025	0.714809	0.596877
0.335494	1.71821	0.710901	0.594261
0.336193	1.71643	0.706514	0.591881
0.336891	1.71455	0.701637	0.588728
0.33759	1.71212	0.697644	0.585608
0.338289	1.70954	0.693484	0.582367
0.338987	1.70712	0.689412	0.578737
0.339686	1.70534	0.68602	0.575464
0.340384	1.70348	0.682306	0.572468
0.341083	1.70148	0.678216	0.569702
0.341781	1.69993	0.674427	0.567017
0.34248	1.69766	0.67069	0.564248
0.343178	1.6951	0.666647	0.561422
0.343877	1.6928	0.664056	0.55889
0.344575	1.69089	0.660445	0.555905
0.345274	1.68869	0.657039	0.552476
0.345973	1.6859	0.65356	0.549235
0.346671	1.68413	0.649604	0.546095
0.34737	1.68215	0.645773	0.542837
0.348068	1.68002	0.642976	0.539492
0.348767	1.67794	0.639438	0.537157
0.349465	1.67562	0.636315	0.534586
0.350164	1.67384	0.633297	0.531706
0.350862	1.67207	0.6298	0.528524
0.351561	1.67036	0.626186	0.525202
0.35226	1.66844	0.622275	0.522053
0.352958	1.66621	0.618186	0.519467
0.353657	1.66417	0.614418	0.516917
0.354355	1.66204	0.61111	0.513795
0.355054	1.66053	0.608264	0.510847
0.355752	1.65861	0.606064	0.508382
0.356451	1.65658	0.60274	0.505926
0.357149	1.655	0.599271	0.503209
0.357848	1.65308	0.595932	0.499724
0.358546	1.65163	0.592609	0.497973
0.359245	1.64993	0.589174	0.496556
0.359944	1.64784	0.58612	0.49423
0.360642	1.64551	0.582912	0.490871
0.361341	1.64324	0.579141	0.488219
0.362039	1.64137	0.575626	0.485622
0.362738	1.63923	0.572473	0.483163
0.363436	1.6369	0.569276	0.480596
0.364135	1.63515	0.565664	0.47795
0.364833	1.63365	0.562787	0.475417
0.365532	1.63134	0.560031	0.472985
0.366231	1.62861	0.556777	0.471288
0.366929	1.62643	0.553118	0.469993
0.367628	1.62402	0.549795	0.468833
0.368326	1.62168	0.548051	0.467323
0.369025	1.61965	0.545243	0.464775
0.369723	1.6178	0.543093	0.462114
0.370422	1.61597	0.540469	0.459926
0.37112	1.61442	0.537346	0.457868
0.371819	1.61274	0.534511	0.455632
0.372517	1.61086	0.530941	0.453316
0.373216	1.60922	0.526957	0.451214
0.373915	1.60839	0.523365	0.449374
0.374613	1.60703	0.519999	0.447182
0.375312	1.60541	0.516818	0.444794
0.37601	1.60315	0.51399	0.44225
0.376709	1.60155	0.511514	0.439457
0.377407	1.60036	0.508248	0.437248
0.378106	1.59813	0.505282	0.434165
0.378804	1.59562	0.502975	0.432198
0.379503	1.59368	0.501014	0.430161
0.380201	1.59198	0.498729	0.42767
0.3809	1.58994	0.496768	0.425342
0.381599	1.58787	0.493567	0.423142
0.382297	1.58642	0.490577	0.420855
0.382996	1.58569	0.48741	0.418773
0.383694	1.58299	0.484399	0.416294
0.384393	1.5819	0.482622	0.413834
0.385091	1.58012	0.47946	0.411998
0.38579	1.57811	0.477015	0.409373
0.386488	1.5765	0.474354	0.406775
0.387187	1.57535	0.471574	0.404767
0.387886	1.57423	0.468879	0.403077
0.388584	1.57219	0.466325	0.401477
0.389283	1.57085	0.464075	0.399824
0.389981	1.5695	0.461498	0.398059
0.39068	1.56785	0.459255	0.395418
0.391378	1.56598	0.456831	0.393552
0.392077	1.56418	0.45394	0.391665
0.392775	1.5623	0.450998	0.389637
0.393474	1.56043	0.447758	0.387817
0.394172	1.55933	0.44486	0.38672
0.394871	1.55866	0.442418	0.384558
0.39557	1.55799	0.440216	0.383178
0.396268	1.55631	0.438053	0.382629
0.396967	1.55485	0.435397	0.382062
0.397665	1.55348	0.432115	0.380873
0.398364	1.55198	0.428929	0.379536
0.399062	1.55021	0.426582	0.377959
0.399761	1.54854	0.425222	0.375907
0.400459	1.54672	0.422332	0.373273
0.401158	1.54535	0.420542	0.370542
0.401856	1.54449	0.418487	0.368279
0.402555	1.54377	0.416594	0.366789
0.403254	1.54262	0.414982	0.365577
0.403952	1.54091	0.413197	0.36361
0.404651	1.53963	0.411674	0.362067
0.405349	1.53828	0.409559	0.36063
0.406048	1.53681	0.408044	0.359089
0.406746	1.5353	0.406229	0.357641
0.407445	1.53383	0.403952	0.355222
0.408143	1.53171	0.402325	0.353009
0.408842	1.53065	0.400543	0.351165
0.409541	1.52951	0.398212	0.349311
0.410239	1.52809	0.395685	0.34753
0.410938	1.52672	0.393094	0.346269
0.411636	1.52594	0.39047	0.345107
0.412335	1.52469	0.387807	0.343292
0.413033	1.52328	0.385622	0.341371
0.413732	1.52166	0.383962	0.339833
0.41443	1.52009	0.382763	0.338636
0.415129	1.51853	0.382016	0.33738
0.415827	1.51659	0.381275	0.335844
0.416526	1.51463	0.379498	0.334559
0.417225	1.5136	0.377577	0.333372
0.417923	1.5126	0.376283	0.332456
0.418622	1.51113	0.374549	0.331415
0.41932	1.50947	0.372364	0.329735
0.420019	1.50839	0.370176	0.329514
0.420717	1.50779	0.36855	0.32813
0.421416	1.50734	0.366533	0.326495
0.422114	1.50611	0.364543	0.325155
0.422813	1.5053	0.362696	0.323466
0.423511	1.50463	0.360887	0.322666
0.42421	1.50316	0.35912	0.32149
0.424909	1.50139	0.357799	0.32016
0.425607	1.50023	0.357768	0.318497
0.426306	1.49853	0.356358	0.316716
0.427004	1.49696	0.35501	0.3155
0.427703	1.49519	0.353439	0.314781
0.428401	1.49328	0.351341	0.313585
0.4291	1.49206	0.350234	0.312474
0.429798	1.49036	0.348446	0.310678
0.430497	1.4892	0.346284	0.308504
0.431196	1.48819	0.34428	0.307261
0.431894	1.48653	0.342399	0.306541
0.432593	1.48479	0.340362	0.306058
0.433291	1.48382	0.338022	0.304438
0.43399	1.4829	0.336219	0.302792
0.434688	1.48214	0.334657	0.301711
0.435387	1.4809	0.333502	0.300978
0.436085	1.4797	0.332572	0.3002
0.436784	1.47832	0.331659	0.299525
0.437482	1.47673	0.331078	0.297748
0.438181	1.47542	0.329247	0.295666
0.43888	1.47395	0.327272	0.294012
0.439578	1.47337	0.32543	0.292894
0.440277	1.47209	0.323838	0.290992
0.440975	1.47116	0.322284	0.289005
0.441674	1.47063	0.319733	0.287884
0.442372	1.46904	0.318812	0.287036
0.443071	1.46765	0.317319	0.286107
0.443769	1.4657	0.315608	0.285055
0.444468	1.46389	0.313906	0.28411
0.445166	1.46265	0.31228	0.282192
0.445865	1.46192	0.310944	0.280631
0.446564	1.46114	0.308789	0.278416
0.447262	1.45998	0.307117	0.276202
0.447961	1.45822	0.304956	0.274691
0.448659	1.4566	0.30274	0.273142
0.449358	1.45541	0.301619	0.272647
0.450056	1.45486	0.300041	0.272004
0.450755	1.45357	0.297903	0.27041
0.451453	1.45272	0.295929	0.268978
0.452152	1.45175	0.294619	0.268244
0.452851	1.45049	0.293024	0.266847
0.453549	1.4491	0.292372	0.265935
0.454248	1.4476	0.291893	0.264347
0.454946	1.44669	0.291025	0.262927
0.455645	1.4453	0.289583	0.261715
0.456343	1.44332	0.287737	0.260515
0.457042	1.44132	0.286054	0.259155
0.45774	1.44001	0.284108	0.25767
0.458439	1.4387	0.282627	0.256578
0.459137	1.43713	0.281306	0.2555
0.459836	1.4357	0.279711	0.254303
0.460535	1.4346	0.277725	0.253199
0.461233	1.4338	0.276346	0.252445
0.461932	1.43307	0.275718	0.250434
0.46263	1.43196	0.274459	0.250068
0.463329	1.43001	0.272811	0.2497
0.464027	1.42898	0.271042	0.249195
0.464726	1.42782	0.269303	0.248532
0.465424	1.4261	0.267519	0.24757
0.466123	1.42511	0.266786	0.245986
0.466821	1.4246	0.265276	0.244815
0.46752	1.42339	0.263746	0.244517
0.468219	1.422	0.262371	0.243894
0.468917	1.42089	0.26081	0.242575
0.469616	1.42004	0.25936	0.241132
0.470314	1.41874	0.257837	0.240661
0.471013	1.41765	0.256059	0.240097
0.471711	1.41636	0.254714	0.239714
0.47241	1.41511	0.253669	0.238931
0.473108	1.41382	0.252257	0.237802
0.473807	1.41259	0.251056	0.236914
0.474506	1.41215	0.249979	0.235919
0.475204	1.41094	0.248804	0.235144
0.475903	1.40918	0.24811	0.234242
0.476601	1.40769	0.247629	0.232882
0.4773	1.40659	0.246492	0.231094
0.477998	1.40552	0.245571	0.229637
0.478697	1.4039	0.243848	0.228351
0.479395	1.40202	0.241996	0.227348
0.480094	1.40019	0.24045	0.226313
0.480792	1.39817	0.239371	0.225009
0.481491	1.39611	0.238618	0.223588
0.48219	1.39445	0.237786	0.223396
0.482888	1.39368	0.237293	0.222982
0.483587	1.3912	0.236487	0.222234
0.484285	1.39022	0.235192	0.221399
0.484984	1.38946	0.233819	0.220543
0.485682	1.38899	0.233123	0.21961
0.486381	1.38879	0.231747	0.219043
0.487079	1.38784	0.230581	0.218734
0.487778	1.38626	0.22911	0.21857
0.488476	1.38498	0.227901	0.218686
0.489175	1.38457	0.226892	0.218746
0.489874	1.38437	0.225162	0.218251
0.490572	1.38398	0.225005	0.217454
0.491271	1.38359	0.223911	0.216755
0.491969	1.38344	0.222119	0.216006
0.492668	1.38163	0.22067	0.215168
0.493366	1.38051	0.219845	0.214127
0.494065	1.37923	0.218576	0.213095
0.494763	1.37784	0.217395	0.213303
0.495462	1.37646	0.216676	0.212089
0.496161	1.37487	0.215008	0.212296
0.496859	1.37353	0.213048	0.212158
0.497558	1.37271	0.211745	0.211526
0.498256	1.3713	0.211308	0.210904
0.498955	1.37002	0.209981	0.210197
0.499653	1.36912	0.208891	0.209537
0.500352	1.36832	0.207791	0.209394
0.50105	1.36719	0.20695	0.209074
0.501749	1.36598	0.206422	0.20845
0.502447	1.3641	0.205597	0.207704
0.503146	1.36226	0.205092	0.20708
0.503845	1.36061	0.204155	0.205956
0.504543	1.35899	0.203019	0.204805
0.505242	1.35722	0.201845	0.203922
0.50594	1.35575	0.200742	0.20356
0.506639	1.3545	0.199947	0.20335
0.507337	1.35331	0.198793	0.202057
0.508036	1.35212	0.197363	0.201093
0.508734	1.35071	0.195934	0.200082
0.509433	1.3506	0.194691	0.199165
0.510131	1.34969	0.192458	0.198537
0.51083	1.34865	0.191051	0.198006
0.511529	1.34807	0.189578	0.19699
0.512227	1.34749	0.188534	0.19628
0.512926	1.34625	0.188072	0.195905
0.513624	1.34526	0.187394	0.195604
0.514323	1.34429	0.186289	0.195604
0.515021	1.34337	0.185532	0.195493
0.51572	1.34225	0.184246	0.194398
0.516418	1.33998	0.182683	0.194198
0.517117	1.33862	0.181426	0.193968
0.517815	1.33775	0.180853	0.193703
0.518514	1.33654	0.178997	0.193505
0.519213	1.33512	0.177414	0.193184
0.519911	1.33381	0.17567	0.192454
0.52061	1.33242	0.174066	0.191999
0.521308	1.3319	0.172968	0.190968
0.522007	1.3313	0.172376	0.190269
0.522705	1.33103	0.171695	0.189458
0.523404	1.33073	0.170339	0.188253
0.524102	1.32983	0.169155	0.1868
0.524801	1.32808	0.167645	0.18584
0.5255	1.32693	0.165558	0.185298
0.526198	1.32586	0.164324	0.184975
0.526897	1.32479	0.16336	0.184813
0.527595	1.32312	0.161516	0.184739
0.528294	1.32098	0.160789	0.18373
0.528992	1.31945	0.160373	0.182379
0.529691	1.31838	0.159095	0.181148
0.530389	1.31711	0.15808	0.180057
0.531088	1.31584	0.156553	0.179217
0.531786	1.3148	0.155517	0.178967
0.532485	1.31369	0.15396	0.178655
0.533184	1.31222	0.152255	0.178108
0.533882	1.31111	0.151218	0.177276
0.534581	1.31022	0.150743	0.176606
0.535279	1.30925	0.150086	0.176208
0.535978	1.30865	0.149444	0.175653
0.536676	1.30847	0.148358	0.174691
0.537375	1.30835	0.146615	0.174417
0.538073	1.30774	0.144561	0.173564
0.538772	1.30673	0.143763	0.17255
0.53947	1.30575	0.143652	0.171567
0.540169	1.30533	0.14203	0.170403
0.540868	1.30478	0.14044	0.169407
0.541566	1.30365	0.139362	0.168288
0.542265	1.30213	0.138413	0.16698
0.542963	1.30123	0.137326	0.166195
0.543662	1.30014	0.135867	0.165626
0.54436	1.2994	0.134779	0.164435
0.545059	1.29846	0.133625	0.163514
0.545757	1.29731	0.132532	0.163024
0.546456	1.29643	0.131977	0.162308
0.547155	1.29652	0.132023	0.16118
0.547853	1.29552	0.130879	0.159714
0.548552	1.29463	0.130312	0.158357
0.54925	1.29354	0.129703	0.1583
0.549949	1.29204	0.128814	0.158477
0.550647	1.29017	0.127933	0.158389
0.551346	1.28817	0.127511	0.157794
0.552044	1.28772	0.127302	0.157124
0.552743	1.28706	0.126046	0.156881
0.553441	1.28632	0.125215	0.156889
0.55414	1.28548	0.124553	0.155841
0.554839	1.28439	0.122634	0.154467
0.555537	1.28295	0.122033	0.153671
0.556236	1.28207	0.120844	0.15301
0.556934	1.28082	0.119884	0.152115
0.557633	1.27986	0.119472	0.151909
0.558331	1.27917	0.11969	0.151505
0.55903	1.27819	0.119457	0.150788
0.559728	1.27748	0.118555	0.150052
0.560427	1.27695	0.117396	0.149723
0.561126	1.27628	0.116501	0.149827
0.561824	1.2755	0.116143	0.149693
0.562523	1.27477	0.115747	0.148736
0.563221	1.27392	0.115486	0.149139
0.56392	1.27324	0.114679	0.149652
0.564618	1.27221	0.114001	0.149659
0.565317	1.27073	0.113579	0.149403
0.566015	1.26902	0.113047	0.149796
0.566714	1.26751	0.111887	0.150056
0.567412	1.26647	0.112146	0.149638
0.568111	1.26491	0.111557	0.148554
0.56881	1.26393	0.110794	0.147427
0.569508	1.26301	0.110399	0.146874
0.570207	1.26204	0.110222	0.147083
0.570905	1.26152	0.108352	0.146584
0.571604	1.26111	0.107489	0.146402
0.572302	1.26001	0.106534	0.146377
0.573001	1.25877	0.105936	0.145942
0.573699	1.25738	0.10567	0.145119
0.574398	1.25599	0.105297	0.144391
0.575096	1.25501	0.105234	0.143741
0.575795	1.25353	0.1052	0.143632
0.576494	1.25274	0.104408	0.143625
0.577192	1.25167	0.103552	0.143466
0.577891	1.25026	0.103086	0.142998
0.578589	1.2487	0.102965	0.142277
0.579288	1.2471	0.103115	0.141841
0.579986	1.24653	0.103088	0.141516
0.580685	1.2456	0.102719	0.141673
0.581383	1.24477	0.101965	0.142025
0.582082	1.24403	0.101157	0.141934
0.582781	1.24318	0.100836	0.141909
0.583479	1.24217	0.100279	0.141886
0.584178	1.24085	0.099731	0.141393
0.584876	1.23962	0.099694	0.140671
0.585575	1.23916	0.099634	0.139967
0.586273	1.23911	0.099019	0.139322
0.586972	1.23894	0.097748	0.139186
0.58767	1.23872	0.097098	0.139147
0.588369	1.23813	0.096421	0.138649
0.589067	1.23707	0.095286	0.138403
0.589766	1.23561	0.094388	0.138572
0.590465	1.23412	0.093941	0.138505
0.591163	1.233	0.093171	0.137961
0.591862	1.23232	0.092046	0.137881
0.59256	1.23203	0.091064	0.137412
0.593259	1.23177	0.089945	0.137009
0.593957	1.23119	0.088878	0.136565
0.594656	1.23007	0.088348	0.135602
0.595354	1.22878	0.088891	0.135048
0.596053	1.22799	0.088325	0.134135
0.596751	1.22737	0.0887	0.133679
0.59745	1.22698	0.087937	0.132984
0.598149	1.22615	0.086602	0.131865
0.598847	1.22507	0.085815	0.130697
0.599546	1.22444	0.086012	0.130052
0.600244	1.22437	0.085212	0.129253
0.600943	1.22383	0.084892	0.128665
0.601641	1.22241	0.0842	0.128025
0.60234	1.22154	0.083627	0.127127
0.603038	1.22015	0.083445	0.125933
0.603737	1.21887	0.082593	0.124687
0.604436	1.2178	0.082317	0.124648
0.605134	1.21671	0.082341	0.124751
0.605833	1.21613	0.082019	0.124142
0.606531	1.21533	0.081494	0.123471
0.60723	1.21535	0.081089	0.12324
0.607928	1.21533	0.080748	0.12197
0.608627	1.21493	0.081042	0.121332
0.609325	1.21416	0.080582	0.121005
0.610024	1.21326	0.080178	0.121259
0.610722	1.21227	0.079944	0.121396
0.611421	1.21152	0.07968	0.120951
0.61212	1.21111	0.079021	0.120617
0.612818	1.21083	0.078712	0.120824
0.613517	1.20927	0.078397	0.120141
0.614215	1.20856	0.077957	0.119314
0.614914	1.20767	0.077652	0.118808
0.615612	1.20704	0.076391	0.118652
0.616311	1.20667	0.07537	0.118379
0.617009	1.2061	0.07489	0.117613
0.617708	1.20507	0.074336	0.116771
0.618406	1.20406	0.073539	0.115783
0.619105	1.20343	0.073437	0.114916
0.619804	1.20258	0.072493	0.114434
0.620502	1.20121	0.071836	0.114408
0.621201	1.1996	0.071071	0.114369
0.621899	1.19823	0.070656	0.113793
0.622598	1.19759	0.070769	0.11319
0.623296	1.19685	0.07056	0.112547
0.623995	1.19571	0.069346	0.111949
0.624693	1.1943	0.068686	0.111554
0.625392	1.1931	0.068489	0.111013
0.626091	1.19268	0.068033	0.110697
0.626789	1.19239	0.066768	0.110027
0.627488	1.19145	0.065117	0.109419
0.628186	1.19008	0.064879	0.108962
0.628885	1.1887	0.064912	0.10852
0.629583	1.1875	0.064706	0.108599
0.630282	1.18616	0.064139	0.108679
0.63098	1.18487	0.063488	0.10789
0.631679	1.1846	0.063448	0.107225
0.632377	1.18487	0.063139	0.106969
0.633076	1.18503	0.062189	0.106772
0.633775	1.1846	0.061869	0.106058
0.634473	1.18312	0.062144	0.105191
0.635172	1.18217	0.062295	0.104955
0.63587	1.18132	0.061793	0.10526
0.636569	1.18058	0.061315	0.104861
0.637267	1.17971	0.060237	0.104454
0.637966	1.17845	0.059248	0.104756
0.638664	1.17686	0.058534	0.104697
0.639363	1.17644	0.058133	0.104683
0.640061	1.17526	0.05884	0.104893
0.64076	1.1746	0.059128	0.104848
0.641459	1.17404	0.058694	0.104762
0.642157	1.17289	0.058016	0.103985
0.642856	1.17106	0.057123	0.103177
0.643554	1.16999	0.05604	0.10277
0.644253	1.16876	0.056192	0.102523
0.644951	1.16842	0.05537	0.101927
0.64565	1.16793	0.054925	0.102566
0.646348	1.16711	0.054467	0.101869
0.647047	1.16636	0.053601	0.101048
0.647746	1.16603	0.052355	0.100376
0.648444	1.16433	0.052125	0.099943
0.649143	1.16268	0.050478	0.099844
0.649841	1.16206	0.050113	0.100442
0.65054	1.1619	0.04981	0.100531
0.651238	1.16133	0.049081	0.100402
0.651937	1.15982	0.048389	0.099346
0.652635	1.15929	0.047966	0.097963
0.653334	1.15889	0.047353	0.097208
0.654032	1.15738	0.046849	0.096035
0.654731	1.15589	0.046545	0.096551
0.65543	1.15496	0.046283	0.096535
0.656128	1.15407	0.045798	0.096632
0.656827	1.1534	0.045468	0.096504
0.657525	1.15219	0.045683	0.095884
0.658224	1.15129	0.045624	0.09626
0.658922	1.15085	0.044884	0.097205
0.659621	1.15059	0.043833	0.09743
0.660319	1.1499	0.043389	0.097436
0.661018	1.14823	0.043033	0.09713
0.661717	1.1479	0.043856	0.09654
0.662415	1.14801	0.043791	0.096491
0.663114	1.14826	0.043186	0.095788
0.663812	1.14791	0.042331	0.095414
0.664511	1.14639	0.041023	0.09496
0.665209	1.14575	0.040089	0.094725
0.665908	1.14535	0.040114	0.094723
0.666606	1.14497	0.040264	0.094197
0.667305	1.14451	0.040071	0.093807
0.668003	1.14381	0.039251	0.093738
0.668702	1.14285	0.039373	0.093406
0.669401	1.14249	0.039436	0.093343
0.670099	1.142	0.039035	0.093751
0.670798	1.14128	0.038217	0.093922
0.671496	1.14054	0.03744	0.092789
0.672195	1.14011	0.037582	0.092919
0.672893	1.1399	0.037594	0.092734
0.673592	1.13915	0.036725	0.092117
0.67429	1.13788	0.036037	0.091291
0.674989	1.13658	0.036092	0.090579
0.675687	1.13579	0.036569	0.091067
0.676386	1.13576	0.036087	0.091256
0.677085	1.13479	0.036105	0.090844
0.677783	1.13404	0.035758	0.090392
0.678482	1.13325	0.034881	0.090107
0.67918	1.13253	0.03419	0.089763
0.679879	1.13207	0.034631	0.089421
0.680577	1.13165	0.033745	0.088922
0.681276	1.13027	0.033455	0.088282
0.681974	1.12966	0.032974	0.088175
0.682673	1.12913	0.032533	0.088333
0.683371	1.12826	0.031991	0.087975
0.68407	1.12722	0.03082	0.087262
0.684769	1.12732	0.030431	0.087972
0.685467	1.1265	0.030238	0.088048
0.686166	1.12597	0.029684	0.088231
0.686864	1.12525	0.029378	0.088286
0.687563	1.12425	0.029255	0.087595
0.688261	1.12341	0.028352	0.086937
0.68896	1.12354	0.028636	0.086375
0.689658	1.12139	0.028256	0.085882
0.690357	1.12078	0.027821	0.085486
0.691056	1.12075	0.027714	0.085215
0.691754	1.12047	0.027488	0.083804
0.692453	1.11992	0.025902	0.083808
0.693151	1.11874	0.025349	0.083128
0.69385	1.1182	0.024513	0.082821
0.694548	1.11706	0.023727	0.083412
0.695247	1.11615	0.023235	0.084072
0.695945	1.11586	0.022961	0.084335
0.696644	1.11566	0.022419	0.08342
0.697342	1.11498	0.022048	0.083061
0.698041	1.11411	0.02176	0.082578
0.69874	1.11357	0.021191	0.082227
0.699438	1.11283	0.020302	0.082856
0.700137	1.11199	0.01947	0.082313
0.700835	1.11128	0.019487	0.081011
0.701534	1.10991	0.019122	0.080433
0.702232	1.10906	0.019061	0.080273
0.702931	1.10865	0.018651	0.08007
0.703629	1.10867	0.017558	0.079609
0.704328	1.10833	0.015975	0.079385
0.705027	1.10732	0.014862	0.079912
0.705725	1.10623	0.015361	0.079936
0.706424	1.10632	0.015587	0.079816
0.707122	1.10549	0.015531	0.079559
0.707821	1.104	0.015211	0.079072
0.708519	1.10277	0.014874	0.078816
0.709218	1.10209	0.015256	0.078818
0.709916	1.1018	0.015456	0.07925
0.710615	1.10147	0.014643	0.079376
0.711313	1.10047	0.014192	0.079213
0.712012	1.09983	0.014213	0.078937
0.712711	1.09917	0.014197	0.078127
0.713409	1.09845	0.01376	0.07869
0.714108	1.09768	0.012166	0.078616
0.714806	1.09685	0.011104	0.078913
0.715505	1.09571	0.010565	0.079503
0.716203	1.09469	0.010082	0.079893
0.716902	1.09412	0.009315	0.079827
0.7176	1.09304	0.008911	0.079674
0.718299	1.09186	0.008768	0.079943
0.718997	1.09113	0.007959	0.079949
0.719696	1.08987	0.007128	0.079372
0.720395	1.08969	0.006595	0.078627
0.721093	1.08924	0.006874	0.078756
0.721792	1.08836	0.006331	0.079296
0.72249	1.08771	0.005879	0.079321
0.723189	1.08679	0.005271	0.079415
0.723887	1.08591	0.004311	0.079118
0.724586	1.08527	0.003728	0.078527
0.725284	1.08482	0.003473	0.078347
0.725983	1.08426	0.003782	0.077899
0.726682	1.08311	0.003575	0.076962
0.72738	1.08269	0.003163	0.076748
0.728079	1.08186	0.003093	0.076655
0.728777	1.08083	0.003062	0.076468
0.729476	1.08011	0.002739	0.076569
0.730174	1.07973	0.002332	0.077312
0.730873	1.07865	0.001689	0.076989
0.731571	1.07837	0.000843	0.076837
0.73227	1.07795	1e-06	0.07714
0.732968	1.07709	-0.000456	0.077795
0.733667	1.07566	-0.000902	0.078219
0.734366	1.07407	-0.001185	0.076916
0.735064	1.07342	-0.001369	0.077011
0.735763	1.0733	-0.001558	0.076271
0.736461	1.07372	-0.001756	0.07544
0.73716	1.07352	-0.001589	0.074906
0.737858	1.07312	-0.001918	0.074522
0.738557	1.07282	-0.00151	0.073595
0.739255	1.07187	-0.001525	0.073427
0.739954	1.07132	-0.002049	0.073622
0.740653	1.07039	-0.002507	0.07301
0.741351	1.06962	-0.002872	0.071935
0.74205	1.06838	-0.002574	0.07172
0.742748	1.06707	-0.003331	0.071787
0.743447	1.06672	-0.003973	0.071326
0.744145	1.06636	-0.004375	0.07077
0.744844	1.06591	-0.005109	0.070716
0.745542	1.06435	-0.005795	0.071327
0.746241	1.06288	-0.005426	0.07083
0.746939	1.06154	-0.005266	0.07017
0.747638	1.06024	-0.005569	0.070501
0.748336	1.05964	-0.006284	0.070377
0.749035	1.05913	-0.007174	0.069707
0.749734	1.05914	-0.008013	0.069619
0.750432	1.05874	-0.008216	0.069235
0.751131	1.05814	-0.009571	0.068699
0.751829	1.057	-0.010674	0.068322
0.752528	1.05492	-0.010958	0.067975
0.753226	1.0535	-0.011006	0.067743
0.753925	1.05232	-0.011469	0.067851
0.754623	1.05155	-0.01259	0.068365
0.755322	1.05081	-0.012594	0.067923
0.756021	1.05014	-0.012526	0.067418
0.756719	1.04975	-0.012631	0.066926
0.757418	1.0497	-0.012252	0.066626
0.758116	1.04892	-0.012617	0.066648
0.758815	1.04757	-0.01215	0.066744
0.759513	1.0465	-0.0125	0.065668
0.760212	1.0458	-0.012687	0.065136
0.76091	1.04543	-0.012507	0.064687
0.761609	1.04538	-0.012815	0.064458
0.762307	1.04435	-0.012206	0.064516
0.763006	1.04324	-0.012026	0.064038
0.763705	1.0423	-0.011935	0.064438
0.764403	1.04191	-0.011635	0.065009
0.765102	1.04171	-0.011119	0.064948
0.7658	1.04062	-0.010758	0.064621
0.766499	1.03974	-0.011317	0.064464
0.767197	1.03887	-0.012324	0.064116
0.767896	1.03794	-0.012799	0.065606
0.768594	1.0372	-0.013054	0.066624
0.769293	1.03674	-0.01342	0.06638
0.769992	1.0365	-0.013842	0.065883
0.77069	1.03674	-0.014412	0.065651
0.771389	1.03627	-0.01501	0.064732
0.772087	1.03516	-0.015484	0.064499
0.772786	1.03411	-0.016129	0.064166
0.773484	1.03327	-0.016791	0.063683
0.774183	1.03232	-0.015765	0.063143
0.774881	1.03197	-0.015412	0.062528
0.77558	1.03164	-0.015658	0.061717
0.776278	1.03114	-0.016015	0.061438
0.776977	1.0305	-0.015813	0.06123
0.777676	1.02986	-0.016202	0.062156
0.778374	1.02791	-0.016148	0.062847
0.779073	1.02663	-0.016775	0.062804
0.779771	1.02529	-0.017385	0.062859
0.78047	1.02441	-0.017939	0.06348
0.781168	1.02437	-0.019046	0.063533
0.781867	1.02443	-0.018735	0.063568
0.782565	1.02351	-0.018427	0.063759
0.783264	1.02315	-0.018216	0.063898
0.783962	1.0229	-0.018637	0.063702
0.784661	1.02234	-0.019402	0.063687
0.78536	1.02125	-0.019441	0.063693
0.786058	1.01993	-0.019765	0.063796
0.786757	1.01815	-0.019794	0.063624
0.787455	1.01686	-0.019302	0.063217
0.788154	1.01621	-0.019199	0.062769
0.788852	1.01613	-0.019561	0.061969
0.789551	1.01628	-0.019272	0.06067
0.790249	1.01572	-0.020065	0.06034
0.790948	1.01506	-0.019949	0.060283
0.791647	1.01445	-0.019301	0.060326
0.792345	1.01429	-0.019193	0.060653
0.793044	1.01417	-0.019574	0.061468
0.793742	1.01341	-0.018767	0.060078
0.794441	1.01328	-0.019179	0.060061
0.795139	1.01295	-0.019232	0.060236
0.795838	1.01273	-0.019084	0.060036
0.796536	1.01232	-0.018714	0.05938
0.797235	1.01195	-0.018475	0.059081
0.797933	1.01213	-0.019299	0.058726
0.798632	1.01142	-0.019505	0.058308
0.799331	1.01035	-0.019888	0.057732
0.800029	1.01001	-0.019961	0.056881
0.800728	1.00972	-0.020142	0.056393
0.801426	1.00929	-0.020739	0.056615
0.802125	1.009	-0.021316	0.056489
0.802823	1.00725	-0.023082	0.056629
0.803522	1.00653	-0.023844	0.056966
0.80422	1.00556	-0.0241	0.057015
0.804919	1.00487	-0.024323	0.057701
0.805618	1.00455	-0.024718	0.056504
0.806316	1.00413	-0.024957	0.055437
0.807015	1.0034	-0.025767	0.054699
0.807713	1.00328	-0.026184	0.054261
0.808412	1.00263	-0.026519	0.054109
0.80911	1.00191	-0.026576	0.054452
0.809809	1.00143	-0.026297	0.053511
0.810507	1.00125	-0.02652	0.052369
0.811206	1.0012	-0.027264	0.051723
0.811904	1.00054	-0.028435	0.051863
0.812603	0.999103	-0.029028	0.052624
0.813302	0.997724	-0.029195	0.053408
0.814	0.996824	-0.029337	0.053431
0.814699	0.99635	-0.028804	0.053586
0.815397	0.995961	-0.028398	0.054045
0.816096	0.995454	-0.028998	0.053802
0.816794	0.994105	-0.029719	0.052714
0.817493	0.993164	-0.029917	0.053337
0.818191	0.992536	-0.029576	0.053847
0.81889	0.991889	-0.029885	0.054312
0.819588	0.991413	-0.029624	0.053758
0.820287	0.991428	-0.02938	0.052671
0.820986	0.99036	-0.029181	0.051851
0.821684	0.989421	-0.029151	0.051587
0.822383	0.988265	-0.029382	0.050874
0.823081	0.987068	-0.029573	0.050877
0.82378	0.985674	-0.030456	0.050677
0.824478	0.984039	-0.030647	0.050397
0.825177	0.98267	-0.030811	0.050033
0.825875	0.981518	-0.030953	0.049062
0.826574	0.980762	-0.030721	0.048982
0.827272	0.980163	-0.03067	0.049019
0.827971	0.979987	-0.030702	0.048775
0.82867	0.980613	-0.031177	0.048783
0.829368	0.980665	-0.032034	0.04926
0.830067	0.979922	-0.032421	0.049765
0.830765	0.978806	-0.032865	0.050608
0.831464	0.977598	-0.033427	0.050939
0.832162	0.976371	-0.033333	0.051191
0.832861	0.975425	-0.033117	0.051238
0.833559	0.975077	-0.033629	0.051264
0.834258	0.974087	-0.034701	0.051603
0.834957	0.972835	-0.034932	0.050856
0.835655	0.972089	-0.035533	0.051252
0.836354	0.972375	-0.035812	0.050712
0.837052	0.971734	-0.035854	0.05012
0.837751	0.971067	-0.036178	0.050004
0.838449	0.970894	-0.037129	0.05017
0.839148	0.970255	-0.037438	0.05037
0.839846	0.969077	-0.036807	0.049919
0.840545	0.968811	-0.036503	0.050068
0.841243	0.968502	-0.036758	0.050221
0.841942	0.967707	-0.037153	0.049929
0.842641	0.967233	-0.037782	0.049216
0.843339	0.96701	-0.037994	0.048824
0.844038	0.966969	-0.038237	0.048924
0.844736	0.967248	-0.037974	0.048652
0.845435	0.966294	-0.037279	0.04892
0.846133	0.965618	-0.036802	0.049122
0.846832	0.96535	-0.037608	0.04845
0.84753	0.965064	-0.037528	0.047916
0.848229	0.964251	-0.038142	0.047724
0.848927	0.962831	-0.038386	0.047484
0.849626	0.962317	-0.0382	0.047317
0.850325	0.96189	-0.038351	0.047397
0.851023	0.961354	-0.038637	0.047014
0.851722	0.960963	-0.03829	0.046814
0.85242	0.960212	-0.038356	0.046905
0.853119	0.958963	-0.038041	0.047046
0.853817	0.958511	-0.037262	0.046581
0.854516	0.958282	-0.036666	0.04494
0.855214	0.95821	-0.035995	0.044477
0.855913	0.957287	-0.036387	0.044028
0.856612	0.956154	-0.036265	0.044179
0.85731	0.95497	-0.036	0.044386
0.858009	0.953599	-0.035897	0.044608
0.858707	0.953477	-0.035823	0.045093
0.859406	0.953427	-0.035649	0.044437
0.860104	0.952746	-0.036339	0.044385
0.860803	0.952121	-0.037057	0.044214
0.861501	0.951468	-0.03766	0.044133
0.8622	0.950741	-0.038253	0.044573
0.862898	0.950329	-0.038952	0.045481
0.863597	0.94971	-0.038643	0.044777
0.864296	0.949076	-0.03902	0.044898
0.864994	0.948237	-0.03924	0.044833
0.865693	0.948017	-0.039414	0.044855
0.866391	0.948194	-0.039882	0.044707
0.86709	0.947959	-0.040833	0.044177
0.867788	0.948666	-0.040607	0.044257
0.868487	0.948233	-0.040214	0.044157
0.869185	0.947786	-0.040125	0.043978
0.869884	0.946967	-0.040283	0.044033
0.870583	0.946132	-0.04037	0.043898
0.871281	0.945788	-0.040007	0.043201
0.87198	0.944917	-0.040588	0.04251
0.872678	0.944433	-0.040338	0.041766
0.873377	0.943895	-0.04009	0.040946
0.874075	0.943341	-0.040049	0.040823
0.874774	0.942747	-0.040146	0.040627
0.875472	0.942063	-0.040154	0.039778
0.876171	0.94138	-0.03975	0.039163
0.876869	0.941358	-0.039431	0.03938
0.877568	0.940015	-0.039516	0.039249
0.878267	0.939274	-0.039702	0.039274
0.878965	0.939359	-0.039744	0.039163
0.879664	0.939006	-0.039835	0.03868
0.880362	0.936737	-0.039464	0.038091
0.881061	0.936151	-0.039612	0.037947
0.881759	0.935063	-0.040152	0.038661
0.882458	0.933727	-0.040841	0.039409
0.883156	0.932334	-0.04087	0.039698
0.883855	0.931349	-0.041132	0.039899
0.884553	0.930848	-0.041168	0.040957
0.885252	0.929747	-0.040979	0.040806
0.885951	0.92851	-0.040723	0.041062
0.886649	0.927557	-0.040596	0.041396
0.887348	0.926871	-0.040563	0.041248
0.888046	0.926206	-0.041489	0.040899
0.888745	0.925629	-0.041895	0.041193
0.889443	0.924528	-0.042387	0.041232
0.890142	0.923853	-0.042972	0.041543
0.89084	0.923632	-0.042496	0.041861
0.891539	0.922257	-0.043162	0.041832
0.892237	0.92099	-0.043597	0.04151
0.892936	0.920271	-0.043823	0.041299
0.893635	0.919882	-0.0444	0.0416
0.894333	0.919164	-0.045389	0.04161
0.895032	0.91789	-0.045934	0.04184
0.89573	0.916832	-0.046077	0.041967
0.896429	0.916626	-0.046565	0.042172
0.897127	0.91563	-0.047385	0.042744
0.897826	0.915433	-0.047761	0.043104
0.898524	0.915685	-0.047634	0.04236
0.899223	0.915872	-0.048503	0.041638
0.899922	0.917111	-0.049241	0.041179
0.90062	0.916405	-0.049777	0.040939
0.901319	0.915521	-0.050013	0.040789
0.902017	0.914664	-0.049943	0.040796
0.902716	0.914021	-0.049625	0.040366
0.903414	0.913617	-0.049166	0.040199
0.904113	0.913004	-0.049579	0.04024
0.904811	0.912493	-0.049453	0.03988
0.90551	0.911902	-0.049491	0.040208
0.906208	0.911465	-0.049559	0.040542
0.906907	0.911009	-0.049547	0.040495
0.907606	0.910128	-0.050196	0.039889
0.908304	0.908588	-0.050013	0.039364
0.909003	0.907675	-0.05013	0.039881
0.909701	0.906823	-0.050287	0.040129
0.9104	0.90598	-0.050754	0.039966
0.911098	0.905288	-0.051648	0.040412
0.911797	0.904824	-0.05209	0.040501
0.912495	0.90423	-0.053017	0.040154
0.913194	0.903085	-0.053859	0.040087
0.913893	0.902033	-0.05422	0.040406
0.914591	0.901648	-0.054081	0.040012
0.91529	0.90105	-0.053768	0.040169
0.915988	0.899889	-0.053935	0.039865
0.916687	0.899214	-0.054385	0.039313
0.917385	0.898211	-0.055112	0.039329
0.918084	0.897747	-0.056093	0.039504
0.918782	0.89656	-0.056976	0.03951
0.919481	0.895788	-0.057342	0.039775
0.920179	0.895224	-0.057079	0.040105
0.920878	0.894065	-0.057864	0.04036
0.921577	0.892754	-0.058498	0.040544
0.922275	0.892503	-0.058277	0.040871
0.922974	0.891228	-0.057753	0.040778
0.923672	0.89043	-0.058019	0.040383
0.924371	0.889638	-0.059095	0.039639
0.925069	0.888787	-0.058993	0.038989
0.925768	0.888258	-0.059034	0.038624
0.926466	0.887172	-0.059076	0.037821
0.927165	0.887037	-0.059364	0.037189
0.927863	0.886511	-0.060186	0.036901
0.928562	0.885672	-0.0604	0.036457
0.929261	0.884989	-0.06054	0.036384
0.929959	0.884628	-0.060479	0.037064
0.930658	0.884083	-0.060601	0.037938
0.931356	0.883041	-0.060631	0.037979
0.932055	0.881353	-0.060105	0.038092
0.932753	0.880673	-0.060628	0.038303
0.933452	0.880525	-0.060483	0.038593
0.93415	0.880261	-0.060397	0.03872
0.934849	0.879616	-0.060247	0.038234
0.935548	0.878178	-0.059965	0.036821
0.936246	0.878849	-0.059599	0.036406
0.936945	0.879195	-0.059852	0.035867
0.937643	0.878525	-0.060059	0.035559
0.938342	0.877229	-0.059861	0.035285
0.93904	0.876573	-0.059318	0.0343
0.939739	0.875748	-0.059493	0.034745
0.940437	0.874969	-0.060208	0.034876
0.941136	0.873959	-0.060034	0.034728
0.941834	0.872587	-0.059872	0.0348
0.942533	0.872186	-0.059948	0.034926
0.943232	0.871055	-0.060128	0.034471
0.94393	0.869875	-0.061041	0.033748
0.944629	0.869149	-0.061549	0.034527
0.945327	0.868548	-0.0612	0.034401
0.946026	0.867445	-0.061169	0.033921
0.946724	0.866557	-0.061551	0.033562
0.947423	0.865492	-0.06172	0.033236
0.948121	0.864832	-0.062069	0.031977
0.94882	0.864226	-0.062401	0.031407
0.949519	0.863671	-0.06238	0.032099
0.950217	0.863376	-0.062659	0.032427
0.950916	0.862591	-0.063113	0.032388
0.951614	0.861357	-0.063101	0.032639
0.952313	0.860565	-0.063228	0.032615
0.953011	0.860153	-0.062738	0.032191
0.95371	0.859777	-0.062376	0.032244
0.954408	0.859208	-0.06161	0.032439
0.955107	0.858991	-0.060539	0.032566
0.955805	0.859314	-0.05988	0.032583
0.956504	0.858201	-0.059682	0.033558
0.957202	0.857541	-0.061287	0.033264
0.957901	0.857018	-0.062363	0.032679
0.9586	0.855949	-0.063082	0.032499
0.959298	0.854784	-0.063448	0.032561
0.959997	0.854155	-0.063024	0.031986
0.960695	0.853991	-0.062669	0.031405
0.961394	0.853565	-0.06293	0.0313
0.962092	0.852754	-0.063441	0.031151
0.962791	0.851862	-0.063555	0.030816
0.963489	0.85139	-0.063188	0.030597
0.964188	0.851631	-0.063008	0.030461
0.964887	0.851583	-0.064681	0.030795
0.965585	0.850921	-0.064362	0.03073
0.966284	0.850897	-0.063544	0.030339
0.966982	0.850444	-0.063233	0.030308
0.967681	0.849118	-0.063498	0.031113
0.968379	0.848061	-0.063448	0.031216
0.969078	0.847736	-0.063623	0.03181
0.969776	0.847885	-0.06337	0.032207
0.970475	0.84783	-0.063138	0.032197
0.971174	0.847339	-0.063636	0.03164
0.971872	0.846169	-0.064648	0.03048
0.972571	0.844667	-0.064688	0.028872
0.973269	0.844869	-0.064013	0.028985
0.973968	0.844696	-0.064098	0.028809
0.974666	0.844129	-0.0644	0.028441
0.975365	0.843234	-0.064954	0.028198
0.976063	0.842328	-0.065552	0.028246
0.976762	0.841617	-0.065447	0.02819
0.97746	0.840925	-0.066465	0.029747
0.978159	0.839952	-0.067182	0.030127
0.978858	0.83899	-0.067245	0.030702
0.979556	0.838602	-0.067151	0.031353
0.980255	0.838266	-0.067461	0.031559
0.980953	0.837534	-0.06825	0.031303
0.981652	0.836661	-0.068061	0.030493
0.98235	0.836192	-0.067711	0.030474
0.983049	0.835641	-0.06799	0.031013
0.983747	0.834775	-0.068215	0.031573
0.984446	0.834274	-0.067937	0.032013
0.985144	0.834363	-0.068374	0.032876
0.985843	0.834337	-0.06798	0.033489
0.986542	0.832844	-0.067939	0.033073
0.98724	0.831941	-0.068483	0.033172
0.987939	0.831104	-0.068992	0.033642
0.988637	0.830325	-0.068963	0.033913
0.989336	0.829563	-0.069081	0.033724
0.990034	0.828725	-0.069622	0.035019
0.990733	0.828068	-0.069778	0.035157
0.991431	0.827543	-0.06953	0.034746
0.99213	0.827263	-0.069288	0.034189
0.992828	0.827259	-0.069773	0.033607
0.993527	0.827356	-0.069813	0.032982
0.994226	0.826437	-0.070188	0.033116
0.994924	0.825394	-0.070664	0.033187
0.995623	0.824563	-0.070969	0.033057
0.996321	0.823881	-0.071239	0.0327
0.99702	0.823263	-0.071738	0.032222
0.997718	0.822837	-0.071729	0.031721
0.998417	0.822519	-0.071948	0.030849
0.999115	0.821955	-0.071772	0.031188
0.999814	0.821497	-0.070899	0.031411
1.00051	0.821192	-0.070307	0.031585
1.00121	0.820767	-0.069504	0.031735
1.00191	0.819549	-0.069484	0.031804
1.00261	0.819228	-0.069371	0.031859
1.00331	0.818274	-0.069133	0.032162
1.00401	0.81731	-0.068975	0.032425
1.0047	0.816177	-0.068917	0.032428
1.0054	0.814509	-0.069685	0.032292
1.0061	0.812718	-0.069749	0.032222
1.0068	0.811866	-0.069581	0.032158
1.0075	0.811187	-0.069881	0.032276
1.0082	0.810192	-0.070793	0.032486
1.0089	0.809221	-0.071047	0.032263
1.00959	0.808884	-0.071041	0.031879
1.01029	0.808576	-0.071052	0.032174
1.01099	0.807226	-0.071739	0.032593
1.01169	0.805666	-0.072479	0.032521
1.01239	0.80431	-0.072687	0.032458
1.01309	0.803256	-0.073508	0.032524
1.01378	0.802427	-0.073008	0.032382
1.01448	0.802204	-0.072981	0.032798
1.01518	0.801816	-0.073244	0.032225
1.01588	0.80119	-0.073526	0.031982
1.01658	0.800416	-0.073615	0.031915
1.01728	0.799545	-0.073513	0.031835
1.01798	0.798492	-0.073014	0.031794
1.01867	0.7968	-0.073692	0.032225
1.01937	0.796106	-0.073847	0.030824
1.02007	0.794814	-0.073358	0.030401
1.02077	0.793538	-0.073004	0.03007
1.02147	0.792438	-0.072758	0.029472
1.02217	0.791453	-0.073739	0.028983
1.02287	0.791175	-0.073786	0.029302
1.02357	0.790425	-0.073665	0.029299
1.02426	0.789778	-0.074002	0.029523
1.02496	0.789505	-0.074876	0.029421
1.02566	0.789138	-0.075385	0.029043
1.02636	0.788334	-0.076784	0.028733
1.02706	0.787343	-0.077268	0.028573
1.02776	0.786914	-0.07758	0.029082
1.02845	0.787047	-0.077848	0.029475
1.02915	0.786814	-0.077744	0.029466
1.02985	0.78672	-0.078122	0.029388
1.03055	0.786759	-0.07786	0.029586
1.03125	0.786523	-0.078266	0.029835
1.03195	0.78567	-0.078353	0.029411
1.03265	0.785051	-0.078105	0.029432
1.03334	0.785223	-0.078387	0.029527
1.03404	0.785165	-0.078776	0.029792
1.03474	0.783928	-0.078072	0.030199
1.03544	0.782593	-0.078153	0.03026
1.03614	0.782374	-0.078566	0.030037
1.03684	0.781246	-0.079201	0.029081
1.03754	0.780428	-0.080385	0.028825
1.03823	0.77962	-0.080784	0.029003
1.03893	0.778304	-0.080931	0.028994
1.03963	0.777143	-0.081548	0.028567
1.04033	0.776593	-0.082233	0.028805
1.04103	0.776278	-0.082661	0.029149
1.04173	0.775742	-0.082928	0.029166
1.04242	0.77534	-0.084029	0.029136
1.04312	0.7753	-0.084759	0.029329
1.04382	0.77489	-0.085308	0.029714
1.04452	0.773906	-0.085774	0.029706
1.04522	0.772953	-0.086278	0.028965
1.04592	0.772283	-0.086046	0.028345
1.04662	0.771686	-0.086155	0.028231
1.04731	0.771387	-0.08596	0.028186
1.04801	0.771486	-0.085731	0.027397
1.04871	0.771082	-0.086193	0.026449
1.04941	0.770063	-0.086575	0.026334
1.05011	0.769393	-0.087079	0.026327
1.05081	0.768995	-0.087514	0.026046
1.05151	0.768721	-0.087919	0.025498
1.05221	0.76842	-0.088229	0.024872
1.0529	0.767915	-0.088187	0.023939
1.0536	0.767444	-0.087026	0.02339
1.0543	0.767057	-0.086838	0.022813
1.055	0.766292	-0.086935	0.022943
1.0557	0.765397	-0.086959	0.023217
1.0564	0.764915	-0.086751	0.023013
1.05709	0.763795	-0.086471	0.024009
1.05779	0.763155	-0.087249	0.023476
1.05849	0.762468	-0.087761	0.02348
1.05919	0.762159	-0.087893	0.023531
1.05989	0.762279	-0.088213	0.023276
1.06059	0.76243	-0.088487	0.022934
1.06129	0.762002	-0.087799	0.023649
1.06198	0.761453	-0.087838	0.023378
1.06268	0.761547	-0.088479	0.023575
1.06338	0.76125	-0.089143	0.023874
1.06408	0.760282	-0.08901	0.024068
1.06478	0.759008	-0.08849	0.023775
1.06548	0.758013	-0.089296	0.024245
1.06618	0.757308	-0.090245	0.024319
1.06688	0.755929	-0.089751	0.024235
1.06757	0.755749	-0.088921	0.024148
1.06827	0.755674	-0.088128	0.023896
1.06897	0.755064	-0.087629	0.023282
1.06967	0.754099	-0.087655	0.022646
1.07037	0.752709	-0.087703	0.021956
1.07107	0.752813	-0.088461	0.021725
1.07176	0.75163	-0.08919	0.02153
1.07246	0.75109	-0.089664	0.020616
1.07316	0.750584	-0.089698	0.020066
1.07386	0.749959	-0.089076	0.019629
1.07456	0.749976	-0.088885	0.019191
1.07526	0.74877	-0.088841	0.018788
1.07596	0.747923	-0.088601	0.018605
1.07665	0.748296	-0.088789	0.018822
1.07735	0.747562	-0.089398	0.019325
1.07805	0.746356	-0.088979	0.01948
1.07875	0.745901	-0.088597	0.019931
1.07945	0.744873	-0.087788	0.020482
1.08015	0.743731	-0.087613	0.020757
1.08085	0.74306	-0.087531	0.020679
1.08154	0.742349	-0.086859	0.021044
1.08224	0.741323	-0.085889	0.020809
1.08294	0.74001	-0.085385	0.020323
1.08364	0.738751	-0.086234	0.020256
1.08434	0.737656	-0.086401	0.02027
1.08504	0.735968	-0.086242	0.019979
1.08573	0.734902	-0.086464	0.019846
1.08643	0.734575	-0.086146	0.019528
1.08713	0.734428	-0.086382	0.019971
1.08783	0.733592	-0.086772	0.020432
1.08853	0.733512	-0.087329	0.020537
1.08923	0.732431	-0.087682	0.020411
1.08993	0.731721	-0.087549	0.020659
1.09062	0.731339	-0.087256	0.020956
1.09132	0.730815	-0.087157	0.020862
1.09202	0.729803	-0.087106	0.020756
1.09272	0.729363	-0.086965	0.020822
1.09342	0.728194	-0.086634	0.021008
1.09412	0.726855	-0.086311	0.021087
1.09482	0.725972	-0.086935	0.021798
1.09552	0.725567	-0.08751	0.022428
1.09621	0.725128	-0.088129	0.022586
1.09691	0.724893	-0.088555	0.022343
1.09761	0.723153	-0.088838	0.022215
1.09831	0.721996	-0.089171	0.022726
1.09901	0.721285	-0.089799	0.022439
1.09971	0.720847	-0.089603	0.022534
1.10041	0.720307	-0.089177	0.022917
1.1011	0.719481	-0.089232	0.022801
1.1018	0.71837	-0.08962	0.022467
1.1025	0.717447	-0.088722	0.022802
1.1032	0.71688	-0.089116	0.022649
1.1039	0.716323	-0.089934	0.022222
1.1046	0.715459	-0.09039	0.021987
1.10529	0.714274	-0.090317	0.021971
1.10599	0.713558	-0.090659	0.022024
1.10669	0.713327	-0.091151	0.021883
1.10739	0.712952	-0.091425	0.021182
1.10809	0.711359	-0.091533	0.020252
1.10879	0.711462	-0.091659	0.020014
1.10949	0.710093	-0.092028	0.019934
1.11018	0.709002	-0.092815	0.019752
1.11088	0.708153	-0.09297	0.019336
1.11158	0.707271	-0.092952	0.018281
1.11228	0.70693	-0.093128	0.018766
1.11298	0.705671	-0.0933	0.01867
1.11368	0.705175	-0.093221	0.019021
1.11438	0.70439	-0.093323	0.019823
1.11508	0.70371	-0.093565	0.020487
1.11577	0.703478	-0.093689	0.020409
1.11647	0.702027	-0.09388	0.020942
1.11717	0.700882	-0.094231	0.021179
1.11787	0.699319	-0.094684	0.021214
1.11857	0.697709	-0.094938	0.021101
1.11927	0.696419	-0.094238	0.020145
1.11996	0.695591	-0.093982	0.019313
1.12066	0.694782	-0.09406	0.019266
1.12136	0.694909	-0.094178	0.01891
1.12206	0.694584	-0.094098	0.01835
1.12276	0.693871	-0.093972	0.018554
1.12346	0.693125	-0.095026	0.018451
1.12416	0.692564	-0.096205	0.017722
1.12485	0.691565	-0.097473	0.017477
1.12555	0.69113	-0.098176	0.01723
1.12625	0.691225	-0.097688	0.016962
1.12695	0.691165	-0.097711	0.016864
1.12765	0.690582	-0.09786	0.016267
1.12835	0.689568	-0.098065	0.017048
1.12905	0.688727	-0.097992	0.017287
1.12974	0.687956	-0.09761	0.017286
1.13044	0.687138	-0.097139	0.017171
1.13114	0.686482	-0.096649	0.016966
1.13184	0.685621	-0.097034	0.016918
1.13254	0.684783	-0.097453	0.017067
1.13324	0.684684	-0.097784	0.016715
1.13393	0.684409	-0.097899	0.016704
1.13463	0.682992	-0.097695	0.016857
1.13533	0.682453	-0.097799	0.016845
1.13603	0.68164	-0.097823	0.017191
1.13673	0.680445	-0.09764	0.016122
1.13743	0.679325	-0.097366	0.014897
1.13813	0.678559	-0.097091	0.0144
1.13882	0.67774	-0.096788	0.014279
1.13952	0.678112	-0.096181	0.014013
1.14022	0.678338	-0.095667	0.013749
1.14092	0.678204	-0.095527	0.013678
1.14162	0.677586	-0.095634	0.014131
1.14232	0.676555	-0.095622	0.013877
1.14302	0.675579	-0.095049	0.013608
1.14372	0.674986	-0.094298	0.013682
1.14441	0.67375	-0.09466	0.0132
1.14511	0.672472	-0.095223	0.013552
1.14581	0.67109	-0.095286	0.0144
1.14651	0.669975	-0.09498	0.014513
1.14721	0.669785	-0.095185	0.014693
1.14791	0.669369	-0.094625	0.015186
1.14861	0.668823	-0.095322	0.015123
1.1493	0.668596	-0.094927	0.014987
1.15	0.667579	-0.094342	0.015553
1.1507	0.666225	-0.094456	0.015765
1.1514	0.665503	-0.095003	0.015905
1.1521	0.664284	-0.094551	0.016207
1.1528	0.663696	-0.094645	0.016659
1.15349	0.662941	-0.095359	0.017614
1.15419	0.661833	-0.096396	0.017514
1.15489	0.66039	-0.09638	0.01753
1.15559	0.659521	-0.096623	0.017332
1.15629	0.658434	-0.096646	0.016752
1.15699	0.657132	-0.096916	0.016088
1.15769	0.655962	-0.097506	0.016296
1.15838	0.655338	-0.09803	0.015516
1.15908	0.655557	-0.098649	0.015455
1.15978	0.655644	-0.098757	0.015323
1.16048	0.655635	-0.098985	0.015256
1.16118	0.655957	-0.099459	0.015842
1.16188	0.655809	-0.100073	0.016731
1.16258	0.654432	-0.100542	0.016041
1.16327	0.652356	-0.100384	0.015982
1.16397	0.651291	-0.100867	0.016369
1.16467	0.651165	-0.101002	0.016574
1.16537	0.650742	-0.100868	0.016442
1.16607	0.650357	-0.100698	0.017279
1.16677	0.650527	-0.100595	0.017798
1.16747	0.650058	-0.100013	0.017785
1.16816	0.648623	-0.099688	0.017772
1.16886	0.647665	-0.099682	0.017866
1.16956	0.64715	-0.099308	0.017955
1.17026	0.64654	-0.098596	0.017892
1.17096	0.645504	-0.098664	0.01776
1.17166	0.644453	-0.099514	0.017766
1.17236	0.643971	-0.100009	0.017965
1.17305	0.644306	-0.100098	0.018269
1.17375	0.643809	-0.10015	0.018509
1.17445	0.6424	-0.100285	0.017528
1.17515	0.640856	-0.100103	0.01701
1.17585	0.640076	-0.100538	0.016539
1.17655	0.639802	-0.100335	0.016103
1.17725	0.638388	-0.100417	0.015939
1.17794	0.63812	-0.100755	0.014952
1.17864	0.637351	-0.101009	0.014783
1.17934	0.636041	-0.100909	0.015381
1.18004	0.634925	-0.100917	0.016026
1.18074	0.634516	-0.101475	0.016598
1.18144	0.634077	-0.101971	0.017112
1.18213	0.632761	-0.102529	0.016427
1.18283	0.631429	-0.103106	0.016457
1.18353	0.63063	-0.10282	0.016278
1.18423	0.630249	-0.103272	0.016059
1.18493	0.629834	-0.103552	0.016106
1.18563	0.629147	-0.104369	0.016491
1.18633	0.629358	-0.10499	0.016554
1.18702	0.629541	-0.104793	0.016634
1.18772	0.629455	-0.104761	0.016238
1.18842	0.629289	-0.105658	0.016193
1.18912	0.628867	-0.105497	0.016183
1.18982	0.627796	-0.105746	0.016064
1.19052	0.626688	-0.106052	0.017074
1.19122	0.626333	-0.105661	0.016731
1.19192	0.625909	-0.105255	0.016936
1.19261	0.625363	-0.104605	0.016525
1.19331	0.624875	-0.104449	0.01605
1.19401	0.624579	-0.104865	0.016196
1.19471	0.624267	-0.105255	0.016704
1.19541	0.622564	-0.105013	0.016427
1.19611	0.622238	-0.104465	0.016668
1.1968	0.621955	-0.104179	0.016081
1.1975	0.621386	-0.104366	0.01553
1.1982	0.620776	-0.104446	0.015717
1.1989	0.620589	-0.104254	0.016176
1.1996	0.619673	-0.103999	0.016081
1.2003	0.617633	-0.104134	0.016501
1.201	0.616396	-0.103868	0.016291
1.20169	0.61533	-0.103982	0.015953
1.20239	0.613925	-0.104029	0.015702
1.20309	0.612907	-0.10378	0.015146
1.20379	0.612882	-0.103404	0.014763
1.20449	0.61254	-0.1038	0.015292
1.20519	0.611853	-0.103992	0.0159
1.20589	0.610935	-0.103881	0.015911
1.20658	0.609939	-0.10369	0.015788
1.20728	0.609022	-0.103712	0.016531
1.20798	0.60796	-0.103831	0.01681
1.20868	0.60702	-0.103584	0.016359
1.20938	0.606192	-0.103389	0.016556
1.21008	0.605525	-0.103272	0.016946
1.21078	0.605421	-0.103214	0.017182
1.21147	0.604678	-0.103555	0.017204
1.21217	0.603803	-0.104248	0.017075
1.21287	0.602996	-0.1043	0.015674
1.21357	0.60232	-0.103956	0.015378
1.21427	0.60155	-0.103651	0.015707
1.21497	0.599902	-0.103682	0.016031
1.21566	0.599461	-0.103786	0.016128
1.21636	0.599269	-0.103286	0.016801
1.21706	0.598712	-0.103566	0.017384
1.21776	0.597807	-0.103609	0.017811
1.21846	0.596925	-0.103692	0.018081
1.21916	0.596284	-0.104474	0.018455
1.21986	0.595868	-0.105231	0.019172
1.22056	0.595465	-0.105606	0.020142
1.22125	0.595153	-0.106161	0.020246
1.22195	0.594859	-0.106644	0.020187
1.22265	0.594361	-0.106866	0.019882
1.22335	0.593356	-0.106777	0.019709
1.22405	0.592983	-0.10653	0.019931
1.22475	0.592846	-0.106642	0.019715
1.22544	0.592149	-0.10683	0.019955
1.22614	0.590993	-0.106807	0.020144
1.22684	0.590184	-0.106953	0.019924
1.22754	0.589039	-0.10767	0.01939
1.22824	0.588328	-0.10722	0.019574
1.22894	0.586916	-0.10805	0.018577
1.22964	0.585841	-0.108183	0.018433
1.23033	0.585131	-0.107662	0.018388
1.23103	0.58353	-0.107378	0.018047
1.23173	0.582608	-0.108135	0.017358
1.23243	0.581552	-0.107699	0.015523
1.23313	0.580052	-0.107185	0.016099
1.23383	0.578787	-0.107709	0.015736
1.23453	0.57806	-0.108437	0.015835
1.23523	0.577532	-0.108648	0.016122
1.23592	0.576703	-0.108234	0.015558
1.23662	0.575106	-0.10825	0.014463
1.23732	0.575013	-0.108686	0.014532
1.23802	0.574825	-0.108662	0.014235
1.23872	0.573453	-0.10864	0.01462
1.23942	0.571381	-0.108374	0.015245
1.24012	0.57099	-0.107107	0.01539
1.24081	0.569865	-0.107673	0.015577
1.24151	0.569509	-0.107715	0.016508
1.24221	0.568903	-0.107987	0.016927
1.24291	0.567514	-0.108177	0.017124
1.24361	0.565936	-0.108225	0.017412
1.24431	0.565335	-0.108491	0.017779
1.245	0.565052	-0.108103	0.017675
1.2457	0.563507	-0.108939	0.018175
1.2464	0.562826	-0.109069	0.01807
1.2471	0.562071	-0.108984	0.017707
1.2478	0.561117	-0.109181	0.017113
1.2485	0.560192	-0.109401	0.016522
1.2492	0.559372	-0.109321	0.016482
1.24989	0.558376	-0.110176	0.015232
1.25059	0.558143	-0.110909	0.015737
1.25129	0.557612	-0.111069	0.01587
1.25199	0.556948	-0.11101	0.015852
1.25269	0.556338	-0.111839	0.016012
1.25339	0.555885	-0.112654	0.016051
1.25409	0.555625	-0.112454	0.015716
1.25478	0.555504	-0.11276	0.01637
1.25548	0.554992	-0.113558	0.016277
1.25618	0.554187	-0.114376	0.015417
1.25688	0.553082	-0.114825	0.014468
1.25758	0.551789	-0.114374	0.014261
1.25828	0.550564	-0.115013	0.01467
1.25898	0.54968	-0.115268	0.015135
1.25967	0.548992	-0.115399	0.015468
1.26037	0.548622	-0.116018	0.015527
1.26107	0.548036	-0.116718	0.015316
1.26177	0.546947	-0.116705	0.014977
1.26247	0.546171	-0.116552	0.01473
1.26317	0.54503	-0.11636	0.014916
1.26387	0.543835	-0.115604	0.014735
1.26456	0.542815	-0.115595	0.014499
1.26526	0.541962	-0.115884	0.014278
1.26596	0.540901	-0.116474	0.014073
1.26666	0.53984	-0.11673	0.014472
1.26736	0.539413	-0.116561	0.01393
1.26806	0.538886	-0.116645	0.014242
1.26876	0.53824	-0.116653	0.015119
1.26945	0.5374	-0.116346	0.016071
1.27015	0.535262	-0.116644	0.016688
1.27085	0.534681	-0.117154	0.016887
1.27155	0.533604	-0.117465	0.017173
1.27225	0.533112	-0.117627	0.017549
1.27295	0.533048	-0.116947	0.017805
1.27364	0.53276	-0.116279	0.018537
1.27434	0.532456	-0.116363	0.019604
1.27504	0.531967	-0.116852	0.018938
1.27574	0.530843	-0.11707	0.01889
1.27644	0.529611	-0.116544	0.018509
1.27714	0.528783	-0.11706	0.018653
1.27784	0.528462	-0.117261	0.019341
1.27853	0.52795	-0.117262	0.020467
1.27923	0.526546	-0.116899	0.020762
1.27993	0.525116	-0.116229	0.020879
1.28063	0.524798	-0.115868	0.020689
1.28133	0.524172	-0.115515	0.020289
1.28203	0.52292	-0.1158	0.019959
1.28273	0.522465	-0.115707	0.019673
1.28343	0.521512	-0.115573	0.01844
1.28412	0.5207	-0.11585	0.017864
1.28482	0.520999	-0.116027	0.017942
1.28552	0.520871	-0.116502	0.018082
1.28622	0.519695	-0.11589	0.017804
1.28692	0.518003	-0.115951	0.017932
1.28762	0.516974	-0.116251	0.017907
1.28831	0.515966	-0.11602	0.017992
1.28901	0.515592	-0.116251	0.017966
1.28971	0.514975	-0.116801	0.017831
1.29041	0.514374	-0.116964	0.017532
1.29111	0.514308	-0.117175	0.016467
1.29181	0.514501	-0.117069	0.016648
1.29251	0.513107	-0.116418	0.0166
1.2932	0.512199	-0.116544	0.01645
1.2939	0.511294	-0.117476	0.016017
1.2946	0.510085	-0.117248	0.015465
1.2953	0.508878	-0.116601	0.015967
1.296	0.507708	-0.116203	0.016279
1.2967	0.506283	-0.116159	0.016714
1.2974	0.505028	-0.115245	0.017151
1.29809	0.504356	-0.114558	0.017462
1.29879	0.504172	-0.114452	0.017662
1.29949	0.504329	-0.114954	0.017966
1.30019	0.504454	-0.115522	0.01772
1.30089	0.504152	-0.115656	0.016996
1.30159	0.503292	-0.116303	0.016275
1.30228	0.502876	-0.115691	0.016105
1.30298	0.502732	-0.114793	0.016445
1.30368	0.502532	-0.114094	0.016492
1.30438	0.501888	-0.113823	0.016405
1.30508	0.500743	-0.114021	0.016227
1.30578	0.499871	-0.114709	0.016394
1.30648	0.498711	-0.114926	0.01654
1.30717	0.497273	-0.11461	0.01654
1.30787	0.495803	-0.11407	0.016685
1.30857	0.494737	-0.113752	0.01644
1.30927	0.493978	-0.113994	0.016697
1.30997	0.492267	-0.114556	0.016521
1.31067	0.492122	-0.114887	0.016154
1.31137	0.492276	-0.115281	0.0155
1.31207	0.491881	-0.115147	0.014377
1.31276	0.491473	-0.114552	0.014821
1.31346	0.491127	-0.114132	0.014697
1.31416	0.489868	-0.11446	0.014578
1.31486	0.48846	-0.114962	0.014185
1.31556	0.487718	-0.115396	0.013558
1.31626	0.487281	-0.115539	0.013039
1.31696	0.486955	-0.115603	0.012863
1.31765	0.486804	-0.116133	0.012589
1.31835	0.485996	-0.116789	0.012635
1.31905	0.484515	-0.117078	0.012179
1.31975	0.483709	-0.117092	0.011267
1.32045	0.483577	-0.117037	0.010507
1.32115	0.48353	-0.116259	0.010269
1.32184	0.483032	-0.116632	0.009318
1.32254	0.482464	-0.11668	0.009456
1.32324	0.482023	-0.117007	0.009683
1.32394	0.481274	-0.117505	0.009608
1.32464	0.480563	-0.117696	0.009431
1.32534	0.480227	-0.11799	0.009774
1.32604	0.479404	-0.11777	0.009344
1.32673	0.477956	-0.117131	0.009008
1.32743	0.477631	-0.116603	0.008765
1.32813	0.477047	-0.116605	0.008739
1.32883	0.47639	-0.117116	0.008948
1.32953	0.47639	-0.116712	0.009126
1.33023	0.475379	-0.116667	0.009158
1.33093	0.473894	-0.116929	0.008962
1.33163	0.473538	-0.116951	0.009104
1.33232	0.473021	-0.116842	0.009739
1.33302	0.471762	-0.117125	0.010423
1.33372	0.470126	-0.117077	0.010979
1.33442	0.468994	-0.117174	0.010748
1.33512	0.468368	-0.117045	0.010478
1.33582	0.467007	-0.116313	0.010579
1.33651	0.466035	-0.115425	0.010827
1.33721	0.465821	-0.115398	0.010316
1.33791	0.465672	-0.115627	0.009435
1.33861	0.46511	-0.116117	0.009295
1.33931	0.464201	-0.116696	0.009248
1.34001	0.463218	-0.116991	0.009405
1.34071	0.462413	-0.116984	0.010027
1.3414	0.461463	-0.116988	0.01005
1.3421	0.459774	-0.1164	0.009366
1.3428	0.458022	-0.11612	0.009896
1.3435	0.457179	-0.115454	0.010504
1.3442	0.455744	-0.114882	0.010571
1.3449	0.454373	-0.114709	0.01016
1.3456	0.453205	-0.11472	0.010033
1.34629	0.45232	-0.114776	0.009833
1.34699	0.452641	-0.114962	0.009365
1.34769	0.45256	-0.115231	0.009294
1.34839	0.452132	-0.114963	0.009355
1.34909	0.452468	-0.11441	0.009281
1.34979	0.453038	-0.114972	0.009588
1.35048	0.453016	-0.114909	0.009396
1.35118	0.452301	-0.114865	0.009469
1.35188	0.452546	-0.114686	0.009663
1.35258	0.45188	-0.114836	0.009357
1.35328	0.450912	-0.115223	0.00877
1.35398	0.449686	-0.114756	0.009447
1.35468	0.448335	-0.114534	0.0096
1.35537	0.446998	-0.114664	0.009254
1.35607	0.44585	-0.114113	0.009154
1.35677	0.445387	-0.113808	0.0094
1.35747	0.444792	-0.114535	0.009685
1.35817	0.443427	-0.115737	0.009595
1.35887	0.442381	-0.116127	0.010229
1.35957	0.441631	-0.116183	0.01068
1.36027	0.441057	-0.116256	0.011053
1.36096	0.441152	-0.1162	0.011776
1.36166	0.439875	-0.115988	0.012686
1.36236	0.438771	-0.116148	0.012948
1.36306	0.43835	-0.117403	0.011807
1.36376	0.438017	-0.11794	0.012493
1.36446	0.437356	-0.118421	0.012489
1.36515	0.436417	-0.118754	0.012516
1.36585	0.435612	-0.119039	0.012767
1.36655	0.434401	-0.120417	0.01271
[truncated: 39,521 more rows]

[truncated: 3 more sheets: Fig S5A germ kinetics, Fig S5B germ eff, Fig S6 phase germ]
